# Supplementary material for: Grey and harbor seals in France (mainland and Saint-Pierre et Miquelon): microbial communities and identification of a microbial source tracking seal marker
Source: Front Microbiol. 2024 Dec 4;15:1484094. doi: 10.3389/fmicb.2024.1484094 (PMC11652528; doi:10.3389/fmicb.2024.1484094)
Supplement: Supplementary file 3 [file Table_1.xlsx]

## Sheet: Seals_132_samples
Supplementary Table S1a. Detailed metadata on the collected seal faecal samples.
#SampleID	SOURCE_ENV	Family	Common name	Type of sample	Scientific name/ seal species	Location	Department	Date	Diet	Detailed_diet	Latitude	Longitude	Project
FPh1	Seal	Phocidae	Grey seal	Faeces	Halichoerus grypus	Baie de Somme (BDS)	80	2017-05-08	Carnivore	Fish and cephalopods feeder	N 50° 13' 17.04''	E 1° 32' 19.679''	BacTrac
FPh2	Seal	Phocidae	Grey seal	Faeces	Halichoerus grypus	Walde (WAL)	62	2017-05-19	Carnivore	Fish and cephalopods feeder	N 50° 59' 33.36	E 1° 54' 47.879''	BacTrac
FPh3	Seal	Phocidae	Grey seal	Faeces	Halichoerus grypus	Baie de Somme (BDS)	80	2017-05-20	Carnivore	Fish and cephalopods feeder	N 50° 13' 17.04''	E 1° 32' 19.679''	BacTrac
FPh4	Seal	Phocidae	Grey seal	Faeces	Halichoerus grypus	Walde (WAL)	62	2017-05-19	Carnivore	Fish and cephalopods feeder	N 50° 59' 33.36	E 1° 54' 47.879''	BacTrac
FPh5	Seal	Phocidae	Grey seal	Faeces	Halichoerus grypus	Baie de Somme (BDS)	80	2017-02-22	Carnivore	Fish and cephalopods feeder	N 50° 13' 17.04''	E 1° 32' 19.679''	BacTrac
FPh6	Seal	Phocidae	Grey seal	Faeces	Halichoerus grypus	Walde (WAL)	62	2017-05-19	Carnivore	Fish and cephalopods feeder	N 50° 59' 33.36	E 1° 54' 47.879''	BacTrac
FPh7	Seal	Phocidae	Grey seal	Faeces	Halichoerus grypus	Walde (WAL)	62	2017-05-19	Carnivore	Fish and cephalopods feeder	N 50° 59' 33.36	E 1° 54' 47.879''	BacTrac
FPh8	Seal	Phocidae	Grey seal	Faeces	Halichoerus grypus	Walde (WAL)	62	2017-05-24	Carnivore	Fish and cephalopods feeder	N 50° 59' 33.36	E 1° 54' 47.879''	BacTrac
FPh9	Seal	Phocidae	Grey seal	Faeces	Halichoerus grypus	Baie de Somme (BDS)	80	2017-05-08	Carnivore	Fish and cephalopods feeder	N 50° 13' 17.04''	E 1° 32' 19.679''	BacTrac
FPh10	Seal	Phocidae	Grey seal	Faeces	Halichoerus grypus	Walde (WAL)	62	2017-05-23	Carnivore	Fish and cephalopods feeder	N 50° 59' 33.36	E 1° 54' 47.879''	BacTrac
FPh11	Seal	Phocidae	Grey seal	Faeces	Halichoerus grypus	Walde (WAL)	62	2017-02-22	Carnivore	Fish and cephalopods feeder	N 50° 59' 33.36	E 1° 54' 47.879''	BacTrac
FPh12	Seal	Phocidae	Grey seal	Faeces	Halichoerus grypus	Baie de Somme (BDS)	80	2017-02-22	Carnivore	Fish and cephalopods feeder	N 50° 13' 17.04''	E 1° 32' 19.679''	BacTrac
FPh13	Seal	Phocidae	Grey seal	Faeces	Halichoerus grypus	Baie de Somme (BDS)	80	2017-05-08	Carnivore	Fish and cephalopods feeder	N 50° 13' 17.04''	E 1° 32' 19.679''	BacTrac
FPh14	Seal	Phocidae	Grey seal	Faeces	Halichoerus grypus	Baie de Somme (BDS)	80	2017-02-22	Carnivore	Fish and cephalopods feeder	N 50° 13' 17.04''	E 1° 32' 19.679''	BacTrac
FPh15	Seal	Phocidae	Grey seal	Faeces	Halichoerus grypus	Walde (WAL)	62	2017-05-23	Carnivore	Fish and cephalopods feeder	N 50° 59' 33.36	E 1° 54' 47.879''	BacTrac
FPh16	Seal	Phocidae	Grey seal	Faeces	Halichoerus grypus	Baie de Somme (BDS)	80	2017-02-22	Carnivore	Fish and cephalopods feeder	N 50° 13' 17.04''	E 1° 32' 19.679''	BacTrac
FPh17	Seal	Phocidae	Grey seal	Faeces	Halichoerus grypus	Walde (WAL)	62	2017-05-23	Carnivore	Fish and cephalopods feeder	N 50° 59' 33.36	E 1° 54' 47.879''	BacTrac
FPh18	Seal	Phocidae	Grey seal	Faeces	Halichoerus grypus	Walde (WAL)	62	2017-05-19	Carnivore	Fish and cephalopods feeder	N 50° 59' 33.36	E 1° 54' 47.879''	BacTrac
FPh19	Seal	Phocidae	Grey seal	Faeces	Halichoerus grypus	Baie de Somme (BDS)	80	2017-05-22	Carnivore	Fish and cephalopods feeder	N 50° 13' 17.04''	E 1° 32' 19.679''	BacTrac
FPh20	Seal	Phocidae	Grey seal	Faeces	Halichoerus grypus	Walde (WAL)	62	2017-05-24	Carnivore	Fish and cephalopods feeder	N 50° 59' 33.36	E 1° 54' 47.879''	BacTrac
845-phoque1	Seal	Phocidae	ns	Faeces	ns	Saint-Pierre et Miquelon (SPM Le grand barachois, Miquelon)	97	2015-08-12	Carnivore	Fish and cephalopods feeder	N 46° 59' 27.24''	O 56° 18' 42.84''	Phobi
846-phoque2	Seal	Phocidae	ns	Faeces	ns	Saint-Pierre et Miquelon (SPM Le grand barachois, Miquelon)	97	2015-08-12	Carnivore	Fish and cephalopods feeder	N 46° 59' 27.24''	O 56° 18' 42.84''	Phobi
847-phoque3	Seal	Phocidae	ns	Faeces	ns	Saint-Pierre et Miquelon (SPM Le grand barachois, Miquelon)	97	2015-08-12	Carnivore	Fish and cephalopods feeder	N 46° 59' 27.24''	O 56° 18' 42.84''	Phobi
848-phoque4	Seal	Phocidae	ns	Faeces	ns	Saint-Pierre et Miquelon (SPM Le grand barachois, Miquelon)	97	2015-08-12	Carnivore	Fish and cephalopods feeder	N 46° 59' 27.24''	O 56° 18' 42.84''	Phobi
849-phoque5	Seal	Phocidae	ns	Faeces	ns	Saint-Pierre et Miquelon (SPM Le grand barachois, Miquelon)	97	2015-08-12	Carnivore	Fish and cephalopods feeder	N 46° 59' 27.24''	O 56° 18' 42.84''	Phobi
FPh22-a	Seal	Phocidae	Harbour seal	Faeces	Phoca vitulina	Baie de Somme (BDS)	80	2019-02-26	Carnivore	Fish and cephalopods feeder	N 50° 13' 17.04''	E 1° 32' 19.679''	Phobi
FPh23-a	Seal	Phocidae	Harbour seal	Faeces	Phoca vitulina	Baie de Somme (BDS)	80	2019-02-26	Carnivore	Fish and cephalopods feeder	N 50° 13' 17.04''	E 1° 32' 19.679''	Phobi
FPh24-a	Seal	Phocidae	Harbour seal	Faeces	Phoca vitulina	Baie de Somme (BDS)	80	2019-02-27	Carnivore	Fish and cephalopods feeder	N 50° 13' 17.04''	E 1° 32' 19.679''	Phobi
FPh25-a	Seal	Phocidae	Harbour seal	Faeces	Phoca vitulina	Baie de Somme (BDS)	80	2019-02-27	Carnivore	Fish and cephalopods feeder	N 50° 13' 17.04''	E 1° 32' 19.679''	Phobi
FPh26a	Seal	Phocidae	Harbour seal	Faeces	Phoca vitulina	Baie de Somme (BDS)	80	2019-02-27	Carnivore	Fish and cephalopods feeder	N 50° 13' 17.04''	E 1° 32' 19.679''	Phobi
FPh27a	Seal	Phocidae	Harbour seal	Faeces	Phoca vitulina	Baie de Somme (BDS)	80	2019-02-27	Carnivore	Fish and cephalopods feeder	N 50° 13' 17.04''	E 1° 32' 19.679''	Phobi
FPh28a	Seal	Phocidae	Grey seal	Faeces	Halichoerus grypus	Baie de Somme (BDS)	80	2019-02-27	Carnivore	Fish and cephalopods feeder	N 50° 13' 17.04''	E 1° 32' 19.679''	Phobi
FPh29a	Seal	Phocidae	Grey seal	Faeces	Halichoerus grypus	Baie de Somme (BDS)	80	2019-02-27	Carnivore	Fish and cephalopods feeder	N 50° 13' 17.04''	E 1° 32' 19.679''	Phobi
FPh30a	Seal	Phocidae	Grey seal	Faeces	Halichoerus grypus	Baie de Somme (BDS)	80	2019-02-27	Carnivore	Fish and cephalopods feeder	N 50° 13' 17.04''	E 1° 32' 19.679''	Phobi
FPh31a	Seal	Phocidae	Grey seal	Faeces	Halichoerus grypus	Baie de Somme (BDS)	80	2019-02-27	Carnivore	Fish and cephalopods feeder	N 50° 13' 17.04''	E 1° 32' 19.679''	Phobi
FPh32a	Seal	Phocidae	Grey seal	Faeces	Halichoerus grypus	Baie de Somme (BDS)	80	2019-02-27	Carnivore	Fish and cephalopods feeder	N 50° 13' 17.04''	E 1° 32' 19.679''	Phobi
FPh33a	Seal	Phocidae	Grey seal	Faeces	Halichoerus grypus	Baie de Somme (BDS)	80	2019-02-27	Carnivore	Fish and cephalopods feeder	N 50° 13' 17.04''	E 1° 32' 19.679''	Phobi
FPh34a	Seal	Phocidae	Grey seal	Faeces	Halichoerus grypus	Baie de Somme (BDS)	80	2019-02-27	Carnivore	Fish and cephalopods feeder	N 50° 13' 17.04''	E 1° 32' 19.679''	Phobi
FPh35a	Seal	Phocidae	Grey seal	Faeces	Halichoerus grypus	Baie de Somme (BDS)	80	2019-02-27	Carnivore	Fish and cephalopods feeder	N 50° 13' 17.04''	E 1° 32' 19.679''	Phobi
FPh36a	Seal	Phocidae	Grey seal	Faeces	Halichoerus grypus	Baie de Somme (BDS)	80	2019-02-27	Carnivore	Fish and cephalopods feeder	N 50° 13' 17.04''	E 1° 32' 19.679''	Phobi
FPh37a	Seal	Phocidae	Grey seal	Faeces	Halichoerus grypus	Baie de Somme (BDS)	80	2019-02-27	Carnivore	Fish and cephalopods feeder	N 50° 13' 17.04''	E 1° 32' 19.679''	Phobi
FPh38a	Seal	Phocidae	Grey seal	Faeces	Halichoerus grypus	Baie de Somme (BDS)	80	2019-02-27	Carnivore	Fish and cephalopods feeder	N 50° 13' 17.04''	E 1° 32' 19.679''	Phobi
FPh39a	Seal	Phocidae	Grey seal	Faeces	Halichoerus grypus	Baie de Somme (BDS)	80	2019-02-27	Carnivore	Fish and cephalopods feeder	N 50° 13' 17.04''	E 1° 32' 19.679''	Phobi
FPh40a	Seal	Phocidae	Grey seal	Faeces	Halichoerus grypus	Baie de Somme (BDS)	80	2019-02-27	Carnivore	Fish and cephalopods feeder	N 50° 13' 17.04''	E 1° 32' 19.679''	Phobi
FPh41	Seal	Phocidae	Harbour seal	Faeces	Phoca vitulina	Baie de Somme (BDS)	80	2019-10-05	Carnivore	Fish and cephalopods feeder	N 50° 13' 17.04''	E 1° 32' 19.679''	Phobi
FPh42	Seal	Phocidae	Harbour seal	Faeces	Phoca vitulina	Baie de Somme (BDS)	80	2019-10-05	Carnivore	Fish and cephalopods feeder	N 50° 13' 17.04''	E 1° 32' 19.679''	Phobi
FPh43	Seal	Phocidae	Harbour seal	Faeces	Phoca vitulina	Baie de Somme (BDS)	80	2019-10-05	Carnivore	Fish and cephalopods feeder	N 50° 13' 17.04''	E 1° 32' 19.679''	Phobi
FPh44	Seal	Phocidae	Harbour seal	Faeces	Phoca vitulina	Baie de Somme (BDS)	80	2019-10-05	Carnivore	Fish and cephalopods feeder	N 50° 13' 17.04''	E 1° 32' 19.679''	Phobi
FPh45	Seal	Phocidae	Harbour seal	Faeces	Phoca vitulina	Baie de Somme (BDS)	80	2019-10-05	Carnivore	Fish and cephalopods feeder	N 50° 13' 17.04''	E 1° 32' 19.679''	Phobi
FPh46	Seal	Phocidae	Harbour seal	Faeces	Phoca vitulina	Baie de Somme (BDS)	80	2019-10-05	Carnivore	Fish and cephalopods feeder	N 50° 13' 17.04''	E 1° 32' 19.679''	Phobi
FPh47	Seal	Phocidae	Harbour seal	Faeces	Phoca vitulina	Baie de Somme (BDS)	80	2019-10-06	Carnivore	Fish and cephalopods feeder	N 50° 13' 17.04''	E 1° 32' 19.679''	Phobi
FPh48	Seal	Phocidae	Harbour seal	Faeces	Phoca vitulina	Baie de Somme (BDS)	80	2019-10-06	Carnivore	Fish and cephalopods feeder	N 50° 13' 17.04''	E 1° 32' 19.679''	Phobi
FPh49	Seal	Phocidae	Harbour seal	Faeces	Phoca vitulina	Baie de Somme (BDS)	80	2019-10-06	Carnivore	Fish and cephalopods feeder	N 50° 13' 17.04''	E 1° 32' 19.679''	Phobi
FPh50	Seal	Phocidae	Grey seal	Faeces	Halichoerus grypus	Baie de Somme (BDS)	80	2019-10-07	Carnivore	Fish and cephalopods feeder	N 50° 13' 17.04''	E 1° 32' 19.679''	Phobi
FPh51	Seal	Phocidae	Grey seal	Faeces	Halichoerus grypus	Baie de Somme (BDS)	80	2019-10-07	Carnivore	Fish and cephalopods feeder	N 50° 13' 17.04''	E 1° 32' 19.679''	Phobi
FPh52	Seal	Phocidae	Grey seal	Faeces	Halichoerus grypus	Baie de Somme (BDS)	80	2019-10-07	Carnivore	Fish and cephalopods feeder	N 50° 13' 17.04''	E 1° 32' 19.679''	Phobi
FPh53	Seal	Phocidae	Grey seal	Faeces	Halichoerus grypus	Baie de Somme (BDS)	80	2019-10-07	Carnivore	Fish and cephalopods feeder	N 50° 13' 17.04''	E 1° 32' 19.679''	Phobi
FPh54	Seal	Phocidae	Grey seal	Faeces	Halichoerus grypus	Baie de Somme (BDS)	80	2019-10-07	Carnivore	Fish and cephalopods feeder	N 50° 13' 17.04''	E 1° 32' 19.679''	Phobi
FPh55	Seal	Phocidae	Grey seal	Faeces	Halichoerus grypus	Baie de Somme (BDS)	80	2019-10-07	Carnivore	Fish and cephalopods feeder	N 50° 13' 17.04''	E 1° 32' 19.679''	Phobi
FPh56	Seal	Phocidae	Grey seal	Faeces	Halichoerus grypus	Baie de Somme (BDS)	80	2019-10-07	Carnivore	Fish and cephalopods feeder	N 50° 13' 17.04''	E 1° 32' 19.679''	Phobi
FPh57	Seal	Phocidae	Grey seal	Faeces	Halichoerus grypus	Baie de Somme (BDS)	80	2019-10-07	Carnivore	Fish and cephalopods feeder	N 50° 13' 17.04''	E 1° 32' 19.679''	Phobi
FPh58	Seal	Phocidae	Grey seal	Faeces	Halichoerus grypus	Baie de Somme (BDS)	80	2019-10-07	Carnivore	Fish and cephalopods feeder	N 50° 13' 17.04''	E 1° 32' 19.679''	Phobi
FPh59	Seal	Phocidae	Grey seal	Faeces	Halichoerus grypus	Baie de Somme (BDS)	80	2019-10-07	Carnivore	Fish and cephalopods feeder	N 50° 13' 17.04''	E 1° 32' 19.679''	Phobi
FPh60	Seal	Phocidae	Grey seal	Faeces	Halichoerus grypus	Saint-Pierre et Miquelon (SPM Le grand barachois, Miquelon)	97	2019-05-16	Carnivore	Fish and cephalopods feeder	N 46° 59' 27.24''	O 56° 18' 42.84''	Phobi
FPh61	Seal	Phocidae	Grey seal	Faeces	Halichoerus grypus	Saint-Pierre et Miquelon (SPM Le grand barachois, Miquelon)	97	2019-05-16	Carnivore	Fish and cephalopods feeder	N 46° 59' 27.24''	O 56° 18' 42.84''	Phobi
FPh62	Seal	Phocidae	Grey seal	Faeces	Halichoerus grypus	Saint-Pierre et Miquelon (SPM Le grand barachois, Miquelon)	97	2019-05-16	Carnivore	Fish and cephalopods feeder	N 46° 59' 27.24''	O 56° 18' 42.84''	Phobi
FPh63	Seal	Phocidae	Grey seal	Faeces	Halichoerus grypus	Saint-Pierre et Miquelon (SPM Le grand barachois, Miquelon)	97	2019-05-16	Carnivore	Fish and cephalopods feeder	N 46° 59' 27.24''	O 56° 18' 42.84''	Phobi
FPh64	Seal	Phocidae	Grey seal	Faeces	Halichoerus grypus	Saint-Pierre et Miquelon (SPM Le grand barachois, Miquelon)	97	2019-05-16	Carnivore	Fish and cephalopods feeder	N 46° 59' 27.24''	O 56° 18' 42.84''	Phobi
FPh65	Seal	Phocidae	Grey seal	Faeces	Halichoerus grypus	Saint-Pierre et Miquelon (SPM Le grand barachois, Miquelon)	97	2019-05-16	Carnivore	Fish and cephalopods feeder	N 46° 59' 27.24''	O 56° 18' 42.84''	Phobi
FPh66	Seal	Phocidae	Grey seal	Faeces	Halichoerus grypus	Saint-Pierre et Miquelon (SPM Le grand barachois, Miquelon)	97	2019-05-16	Carnivore	Fish and cephalopods feeder	N 46° 59' 27.24''	O 56° 18' 42.84''	Phobi
FPh67	Seal	Phocidae	Grey seal	Faeces	Halichoerus grypus	Saint-Pierre et Miquelon (SPM Le grand barachois, Miquelon)	97	2019-05-16	Carnivore	Fish and cephalopods feeder	N 46° 59' 27.24''	O 56° 18' 42.84''	Phobi
FPh68	Seal	Phocidae	Grey seal	Faeces	Halichoerus grypus	Saint-Pierre et Miquelon (SPM Le grand barachois, Miquelon)	97	2019-05-16	Carnivore	Fish and cephalopods feeder	N 46° 59' 27.24''	O 56° 18' 42.84''	Phobi
FPh69	Seal	Phocidae	Grey seal	Faeces	Halichoerus grypus	Saint-Pierre et Miquelon (SPM Le grand barachois, Miquelon)	97	2019-05-16	Carnivore	Fish and cephalopods feeder	N 46° 59' 27.24''	O 56° 18' 42.84''	Phobi
FPh70	Seal	Phocidae	Grey seal	Faeces	Halichoerus grypus	Saint-Pierre et Miquelon (SPM Le grand barachois, Miquelon)	97	2019-05-16	Carnivore	Fish and cephalopods feeder	N 46° 59' 27.24''	O 56° 18' 42.84''	Phobi
FPh71	Seal	Phocidae	Grey seal	Faeces	Halichoerus grypus	Saint-Pierre et Miquelon (SPM Le grand barachois, Miquelon)	97	2019-05-16	Carnivore	Fish and cephalopods feeder	N 46° 59' 27.24''	O 56° 18' 42.84''	Phobi
FPh72	Seal	Phocidae	Grey seal	Faeces	Halichoerus grypus	Saint-Pierre et Miquelon (SPM Le grand barachois, Miquelon)	97	2019-05-16	Carnivore	Fish and cephalopods feeder	N 46° 59' 27.24''	O 56° 18' 42.84''	Phobi
FPh73	Seal	Phocidae	Grey seal	Faeces	Halichoerus grypus	Saint-Pierre et Miquelon (SPM Le grand barachois, Miquelon)	97	2019-05-16	Carnivore	Fish and cephalopods feeder	N 46° 59' 27.24''	O 56° 18' 42.84''	Phobi
FPh74	Seal	Phocidae	Grey seal	Faeces	Halichoerus grypus	Saint-Pierre et Miquelon (SPM Le grand barachois, Miquelon)	97	2019-05-16	Carnivore	Fish and cephalopods feeder	N 46° 59' 27.24''	O 56° 18' 42.84''	Phobi
FPh75	Seal	Phocidae	Grey seal	Faeces	Halichoerus grypus	Saint-Pierre et Miquelon (SPM Le grand barachois, Miquelon)	97	2019-05-16	Carnivore	Fish and cephalopods feeder	N 46° 59' 27.24''	O 56° 18' 42.84''	Phobi
FPh76	Seal	Phocidae	Grey seal	Faeces	Halichoerus grypus	Saint-Pierre et Miquelon (SPM Le grand barachois, Miquelon)	97	2019-05-16	Carnivore	Fish and cephalopods feeder	N 46° 59' 27.24''	O 56° 18' 42.84''	Phobi
FPh77	Seal	Phocidae	Grey seal	Faeces	Halichoerus grypus	Saint-Pierre et Miquelon (SPM Le grand barachois, Miquelon)	97	2019-05-16	Carnivore	Fish and cephalopods feeder	N 46° 59' 27.24''	O 56° 18' 42.84''	Phobi
FPh78	Seal	Phocidae	Grey seal	Faeces	Halichoerus grypus	Saint-Pierre et Miquelon (SPM Le grand barachois, Miquelon)	97	2019-05-16	Carnivore	Fish and cephalopods feeder	N 46° 59' 27.24''	O 56° 18' 42.84''	Phobi
FPh79	Seal	Phocidae	Grey seal	Faeces	Halichoerus grypus	Saint-Pierre et Miquelon (SPM Le grand barachois, Miquelon)	97	2019-05-16	Carnivore	Fish and cephalopods feeder	N 46° 59' 27.24''	O 56° 18' 42.84''	Phobi
FPh80	Seal	Phocidae	Grey seal	Faeces	Halichoerus grypus	Saint-Pierre et Miquelon (SPM Le grand barachois, Miquelon)	97	2019-05-16	Carnivore	Fish and cephalopods feeder	N 46° 59' 27.24''	O 56° 18' 42.84''	Phobi
FPh81	Seal	Phocidae	Grey seal	Faeces	Halichoerus grypus	Saint-Pierre et Miquelon (SPM Le grand barachois, Miquelon)	97	2019-05-16	Carnivore	Fish and cephalopods feeder	N 46° 59' 27.24''	O 56° 18' 42.84''	Phobi
FPh82	Seal	Phocidae	Grey seal	Faeces	Halichoerus grypus	Saint-Pierre et Miquelon (SPM Le grand barachois, Miquelon)	97	2019-05-16	Carnivore	Fish and cephalopods feeder	N 46° 59' 27.24''	O 56° 18' 42.84''	Phobi
FPh83	Seal	Phocidae	Grey seal	Faeces	Halichoerus grypus	Saint-Pierre et Miquelon (SPM Le grand barachois, Miquelon)	97	2019-05-16	Carnivore	Fish and cephalopods feeder	N 46° 59' 27.24''	O 56° 18' 42.84''	Phobi
FPh84	Seal	Phocidae	Grey seal	Faeces	Halichoerus grypus	Saint-Pierre et Miquelon (SPM Le grand barachois, Miquelon)	97	2019-05-16	Carnivore	Fish and cephalopods feeder	N 46° 59' 27.24''	O 56° 18' 42.84''	Phobi
FPh85	Seal	Phocidae	Grey seal	Faeces	Halichoerus grypus	Saint-Pierre et Miquelon (SPM Le grand barachois, Miquelon)	97	2019-05-16	Carnivore	Fish and cephalopods feeder	N 46° 59' 27.24''	O 56° 18' 42.84''	Phobi
FPh86	Seal	Phocidae	Grey seal	Faeces	Halichoerus grypus	Saint-Pierre et Miquelon (SPM Le grand barachois, Miquelon)	97	2019-05-16	Carnivore	Fish and cephalopods feeder	N 46° 59' 27.24''	O 56° 18' 42.84''	Phobi
FPh87	Seal	Phocidae	Grey seal	Faeces	Halichoerus grypus	Molène archipelargo (MOL Ile de Morgol)	29	2020-02-12	Carnivore	Fish and cephalopods feeder	N 48° 22' 17.32''	O 4° 52' 51.52''	Phobi
FPh88	Seal	Phocidae	Grey seal	Faeces	Halichoerus grypus	Molène archipelargo (MOL Ile de Morgol)	29	2020-02-12	Carnivore	Fish and cephalopods feeder	N 48° 22' 17.32''	O 4° 52' 51.52''	Phobi
FPh89	Seal	Phocidae	Grey seal	Faeces	Halichoerus grypus	Molène archipelargo (MOL Ile de Morgol)	29	2020-02-12	Carnivore	Fish and cephalopods feeder	N 48° 22' 17.32''	O 4° 52' 51.52''	Phobi
FPh90	Seal	Phocidae	Grey seal	Faeces	Halichoerus grypus	Molène archipelargo (MOL Ile de Morgol)	29	2020-02-12	Carnivore	Fish and cephalopods feeder	N 48° 22' 17.32''	O 4° 52' 51.52''	Phobi
FPh91	Seal	Phocidae	Grey seal	Faeces	Halichoerus grypus	Molène archipelargo (MOL Ile de Morgol)	29	2020-02-12	Carnivore	Fish and cephalopods feeder	N 48° 22' 17.32''	O 4° 52' 51.52''	Phobi
FPh92	Seal	Phocidae	Grey seal	Faeces	Halichoerus grypus	Molène archipelargo (MOL Ile de Morgol)	29	2020-02-12	Carnivore	Fish and cephalopods feeder	N 48° 22' 17.32''	O 4° 52' 51.52''	Phobi
FPh93	Seal	Phocidae	Grey seal	Faeces	Halichoerus grypus	Molène archipelargo (MOL Ile de Morgol)	29	2020-02-12	Carnivore	Fish and cephalopods feeder	N 48° 22' 17.32''	O 4° 52' 51.52''	Phobi
FPh94	Seal	Phocidae	Grey seal	Faeces	Halichoerus grypus	Molène archipelargo (MOL Ile de Morgol)	29	2020-02-12	Carnivore	Fish and cephalopods feeder	N 48° 22' 17.32''	O 4° 52' 51.52''	Phobi
FPh95	Seal	Phocidae	Grey seal	Faeces	Halichoerus grypus	Molène archipelargo (MOL Ile de Morgol)	29	2020-02-12	Carnivore	Fish and cephalopods feeder	N 48° 22' 17.32''	O 4° 52' 51.52''	Phobi
FPh96	Seal	Phocidae	Grey seal	Faeces	Halichoerus grypus	Molène archipelargo (MOL Ile de Morgol)	29	2020-02-12	Carnivore	Fish and cephalopods feeder	N 48° 22' 17.32''	O 4° 52' 51.52''	Phobi
FPh97	Seal	Phocidae	Grey seal	Faeces	Halichoerus grypus	Molène archipelargo (MOL Ile de Morgol)	29	2020-02-12	Carnivore	Fish and cephalopods feeder	N 48° 22' 17.32''	O 4° 52' 51.52''	Phobi
FPh98	Seal	Phocidae	Grey seal	Faeces	Halichoerus grypus	Molène archipelargo (MOL Ile de Morgol)	29	2020-02-12	Carnivore	Fish and cephalopods feeder	N 48° 22' 17.32''	O 4° 52' 51.52''	Phobi
FPh99	Seal	Phocidae	Grey seal	Faeces	Halichoerus grypus	Molène archipelargo (MOL Ile de Morgol)	29	2020-02-12	Carnivore	Fish and cephalopods feeder	N 48° 22' 17.32''	O 4° 52' 51.52''	Phobi
FPh100	Seal	Phocidae	Grey seal	Faeces	Halichoerus grypus	Molène archipelargo (MOL Ile de Morgol)	29	2020-02-12	Carnivore	Fish and cephalopods feeder	N 48° 22' 17.32''	O 4° 52' 51.52''	Phobi
FPh101	Seal	Phocidae	Grey seal	Faeces	Halichoerus grypus	Molène archipelargo (MOL Ile de Morgol)	29	2020-02-12	Carnivore	Fish and cephalopods feeder	N 48° 22' 17.32''	O 4° 52' 51.52''	Phobi
FPh102	Seal	Phocidae	Grey seal	Faeces	Halichoerus grypus	Molène archipelargo (MOL Ile de Morgol)	29	2020-02-12	Carnivore	Fish and cephalopods feeder	N 48° 22' 17.32''	O 4° 52' 51.52''	Phobi
FPh103	Seal	Phocidae	Grey seal	Faeces	Halichoerus grypus	Molène archipelargo (MOL Ile de Morgol)	29	2020-02-12	Carnivore	Fish and cephalopods feeder	N 48° 22' 17.32''	O 4° 52' 51.52''	Phobi
FPh104	Seal	Phocidae	Grey seal	Faeces	Halichoerus grypus	Molène archipelargo (MOL Ile de Morgol)	29	2020-02-12	Carnivore	Fish and cephalopods feeder	N 48° 22' 17.32''	O 4° 52' 51.52''	Phobi
FPh105	Seal	Phocidae	Grey seal	Faeces	Halichoerus grypus	Molène archipelargo (MOL Ile de Morgol)	29	2020-02-12	Carnivore	Fish and cephalopods feeder	N 48° 22' 17.32''	O 4° 52' 51.52''	Phobi
FPh106	Seal	Phocidae	Grey seal	Faeces	Halichoerus grypus	Molène archipelargo (MOL Ile de Morgol)	29	2020-02-12	Carnivore	Fish and cephalopods feeder	N 48° 22' 17.32''	O 4° 52' 51.52''	Phobi
FPh107	Seal	Phocidae	Harbour seal	Faeces	Phoca vitulina	Saint-Pierre et Miquelon (SPM Le grand barachois, Miquelon)	97	2019-05-06	Carnivore	Fish and cephalopods feeder	N 46° 59' 27.24''	O 56° 18' 42.84''	Phobi
FPh108	Seal	Phocidae	Harbour seal	Faeces	Phoca vitulina	Saint-Pierre et Miquelon (SPM Le grand barachois, Miquelon)	97	2019-05-06	Carnivore	Fish and cephalopods feeder	N 46° 59' 27.24''	O 56° 18' 42.84''	Phobi
FPh110	Seal	Phocidae	Harbour seal	Faeces	Phoca vitulina	Saint-Pierre et Miquelon (SPM Le grand barachois, Miquelon)	97	2019-05-06	Carnivore	Fish and cephalopods feeder	N 46° 59' 27.24''	O 56° 18' 42.84''	Phobi
FPh111	Seal	Phocidae	Harbour seal	Faeces	Phoca vitulina	Saint-Pierre et Miquelon (SPM Le grand barachois, Miquelon)	97	2019-05-06	Carnivore	Fish and cephalopods feeder	N 46° 59' 27.24''	O 56° 18' 42.84''	Phobi
FPh112	Seal	Phocidae	Not specified	Faeces	NA	Saint-Pierre et Miquelon (SPM Le grand barachois, Miquelon)	97	2019-11-05	Carnivore	Fish and cephalopods feeder	N 46° 59' 27.24''	O 56° 18' 42.84''	Phobi
FPh113	Seal	Phocidae	Not specified	Faeces	NA	Saint-Pierre et Miquelon (SPM Le grand barachois, Miquelon)	97	2019-11-05	Carnivore	Fish and cephalopods feeder	N 46° 59' 27.24''	O 56° 18' 42.84''	Phobi
FPh114	Seal	Phocidae	Harbour seal	Faeces	Phoca vitulina	Saint-Pierre et Miquelon (SPM Le grand barachois, Miquelon)	97	2019-07-16	Carnivore	Fish and cephalopods feeder	N 46° 59' 27.24''	O 56° 18' 42.84''	Phobi
FPh115	Seal	Phocidae	Harbour seal	Faeces	Phoca vitulina	Saint-Pierre et Miquelon (SPM Le grand barachois, Miquelon)	97	2019-07-16	Carnivore	Fish and cephalopods feeder	N 46° 59' 27.24''	O 56° 18' 42.84''	Phobi
FPh116	Seal	Phocidae	Harbour seal	Faeces	Phoca vitulina	Saint-Pierre et Miquelon (SPM Le grand barachois, Miquelon)	97	2019-07-16	Carnivore	Fish and cephalopods feeder	N 46° 59' 27.24''	O 56° 18' 42.84''	Phobi
FPh117	Seal	Phocidae	Harbour seal	Faeces	Phoca vitulina	Saint-Pierre et Miquelon (SPM Le grand barachois, Miquelon)	97	2019-08-08	Carnivore	Fish and cephalopods feeder	N 46° 59' 27.24''	O 56° 18' 42.84''	Phobi
FPh118	Seal	Phocidae	Harbour seal	Faeces	Phoca vitulina	Saint-Pierre et Miquelon (SPM Le grand barachois, Miquelon)	97	2019-05-06	Carnivore	Fish and cephalopods feeder	N 46° 59' 27.24''	O 56° 18' 42.84''	Phobi
FPh119	Seal	Phocidae	Grey seal	Faeces	Halichoerus grypus	Saint-Pierre et Miquelon (SPM Le grand barachois, Miquelon)	97	2020-06-22	Carnivore	Fish and cephalopods feeder	N 46° 59' 27.24''	O 56° 18' 42.84''	Phobi
FPh120	Seal	Phocidae	Grey seal	Faeces	Halichoerus grypus	Saint-Pierre et Miquelon (SPM Le grand barachois, Miquelon)	97	2020-06-22	Carnivore	Fish and cephalopods feeder	N 46° 59' 27.24''	O 56° 18' 42.84''	Phobi
FPh121	Seal	Phocidae	Grey seal	Faeces	Halichoerus grypus	Saint-Pierre et Miquelon (SPM Le grand barachois, Miquelon)	97	2020-06-22	Carnivore	Fish and cephalopods feeder	N 46° 59' 27.24''	O 56° 18' 42.84''	Phobi
FPh122	Seal	Phocidae	Grey seal	Faeces	Halichoerus grypus	Saint-Pierre et Miquelon (SPM Le grand barachois, Miquelon)	97	2020-06-22	Carnivore	Fish and cephalopods feeder	N 46° 59' 27.24''	O 56° 18' 42.84''	Phobi
FPh123	Seal	Phocidae	Grey seal	Faeces	Halichoerus grypus	Saint-Pierre et Miquelon (SPM Le grand barachois, Miquelon)	97	2020-06-22	Carnivore	Fish and cephalopods feeder	N 46° 59' 27.24''	O 56° 18' 42.84''	Phobi
FPh124	Seal	Phocidae	Grey seal	Faeces	Halichoerus grypus	Saint-Pierre et Miquelon (SPM Le grand barachois, Miquelon)	97	2020-06-22	Carnivore	Fish and cephalopods feeder	N 46° 59' 27.24''	O 56° 18' 42.84''	Phobi
FPh125	Seal	Phocidae	Harbour seal	Faeces	Phoca vitulina	Saint-Pierre et Miquelon (SPM Le grand barachois, Miquelon)	97	2020-06-22	Carnivore	Fish and cephalopods feeder	N 46° 59' 27.24''	O 56° 18' 42.84''	Phobi
FPh126	Seal	Phocidae	Harbour seal	Faeces	Phoca vitulina	Saint-Pierre et Miquelon (SPM Le grand barachois, Miquelon)	97	2020-06-22	Carnivore	Fish and cephalopods feeder	N 46° 59' 27.24''	O 56° 18' 42.84''	Phobi
FPh127	Seal	Phocidae	Harbour seal	Faeces	Phoca vitulina	Saint-Pierre et Miquelon (SPM Le grand barachois, Miquelon)	97	2020-06-22	Carnivore	Fish and cephalopods feeder	N 46° 59' 27.24''	O 56° 18' 42.84''	Phobi
FPh128	Seal	Phocidae	Harbour seal	Faeces	Phoca vitulina	Saint-Pierre et Miquelon (SPM Le grand barachois, Miquelon)	97	2020-06-22	Carnivore	Fish and cephalopods feeder	N 46° 59' 27.24''	O 56° 18' 42.84''	Phobi
FPh129	Seal	Phocidae	Harbour seal	Faeces	Phoca vitulina	Saint-Pierre et Miquelon (SPM Le grand barachois, Miquelon)	97	2020-06-22	Carnivore	Fish and cephalopods feeder	N 46° 59' 27.24''	O 56° 18' 42.84''	Phobi

## Sheet: Birds_Cattle_Pigs_312_samples
Supplementary Table S1b. Detailed metadata on the collected faecal samples (i.e. wild waterbirds, cattle and pigs) other than from seals (from Boukerb et al., 2021).
#SampleID	SOURCE_ENV	Sample_Family	Sample_Type	Types_of_samples	Animal_taxonomy	Project_Series	Department	Sample_Date	Diet	Detailed_diet	Latitude	Longitude	Project
FO100	Wildbird	Anatidae	Mallard	Faeces	Anas platyrhynchos	1	22	2017-02-08	Omnivore	Aquatic invertebrate and seed feeder	48°31'25.0"N	2°40'42.2W	BacTrac
FO101	Wildbird	Anatidae	Mallard	Faeces	Anas platyrhynchos	1	22	2017-02-08	Omnivore	Aquatic invertebrate and seed feeder	48°31'25.0"N	2°40'42.2W	BacTrac
FO102	Wildbird	Anatidae	Mallard	Faeces	Anas platyrhynchos	1	22	2017-02-08	Omnivore	Aquatic invertebrate and seed feeder	48°31'25.0"N	2°40'42.2W	BacTrac
FO103	Wildbird	Anatidae	Mallard	Faeces	Anas platyrhynchos	1	22	2017-02-08	Omnivore	Aquatic invertebrate and seed feeder	48°31'25.0"N	2°40'42.2W	BacTrac
FO104	Wildbird	Anatidae	Mallard	Faeces	Anas platyrhynchos	1	22	2017-02-08	Omnivore	Aquatic invertebrate and seed feeder	48°31'25.0"N	2°40'42.2W	BacTrac
FO105	Wildbird	Anatidae	Mallard	Faeces	Anas platyrhynchos	1	22	2017-02-08	Omnivore	Aquatic invertebrate and seed feeder	48°31'25.0"N	2°40'42.2W	BacTrac
FO106	Wildbird	Anatidae	Mallard	Faeces	Anas platyrhynchos	1	22	2017-02-08	Omnivore	Aquatic invertebrate and seed feeder	48°31'25.0"N	2°40'42.2W	BacTrac
FO107	Wildbird	Anatidae	Mallard	Faeces	Anas platyrhynchos	1	22	2017-02-08	Omnivore	Aquatic invertebrate and seed feeder	48°31'25.0"N	2°40'42.2W	BacTrac
FO108	Wildbird	Anatidae	Mallard	Faeces	Anas platyrhynchos	1	22	2017-02-08	Omnivore	Aquatic invertebrate and seed feeder	48°31'25.0"N	2°40'42.2W	BacTrac
FO109	Wildbird	Scolopacidae	Knot	Faeces	Calidris canutus	1	22	2017-02-14	Carnivore	shoreline-foraging invertebrate feeder	48°31'25.0"N	2°40'42.2W	BacTrac
FO110	Wildbird	Scolopacidae	Knot	Faeces	Calidris canutus	1	22	2017-02-14	Carnivore	shoreline-foraging invertebrate feeder	48°31'25.0"N	2°40'42.2W	BacTrac
FO111	Wildbird	Scolopacidae	Knot	Faeces	Calidris canutus	1	22	2017-02-14	Carnivore	shoreline-foraging invertebrate feeder	48°31'25.0"N	2°40'42.2W	BacTrac
FO112	Wildbird	Scolopacidae	Knot	Faeces	Calidris canutus	1	22	2017-02-14	Carnivore	shoreline-foraging invertebrate feeder	48°31'25.0"N	2°40'42.2W	BacTrac
FO113	Wildbird	Scolopacidae	Knot	Faeces	Calidris canutus	1	22	2017-02-14	Carnivore	shoreline-foraging invertebrate feeder	48°31'25.0"N	2°40'42.2W	BacTrac
FO114	Wildbird	Scolopacidae	Knot	Faeces	Calidris canutus	1	22	2017-02-14	Carnivore	shoreline-foraging invertebrate feeder	48°31'25.0"N	2°40'42.2W	BacTrac
FO115	Wildbird	Scolopacidae	Knot	Faeces	Calidris canutus	1	22	2017-02-14	Carnivore	shoreline-foraging invertebrate feeder	48°31'25.0"N	2°40'42.2W	BacTrac
FO116	Wildbird	Scolopacidae	Knot	Faeces	Calidris canutus	1	22	2017-02-14	Carnivore	shoreline-foraging invertebrate feeder	48°31'25.0"N	2°40'42.2W	BacTrac
FO117	Wildbird	Scolopacidae	Knot	Faeces	Calidris canutus	1	22	2017-02-14	Carnivore	shoreline-foraging invertebrate feeder	48°31'25.0"N	2°40'42.2W	BacTrac
FO118	Wildbird	Scolopacidae	Knot	Faeces	Calidris canutus	1	22	2017-02-14	Carnivore	shoreline-foraging invertebrate feeder	48°31'25.0"N	2°40'42.2W	BacTrac
FO119	Wildbird	Scolopacidae	Knot	Faeces	Calidris canutus	1	22	2017-02-14	Carnivore	shoreline-foraging invertebrate feeder	48°31'25.0"N	2°40'42.2W	BacTrac
FO121	Wildbird	Haemotodidae	Oystercatcher	Faeces	Haematopus ostralegus	1	22	2017-02-14	Carnivore	Aquatic invertebrate feeder	48°31'25.0"N	2°40'42.2W	Project
FO122	Wildbird	Haemotodidae	Oystercatcher	Faeces	Haematopus ostralegus	1	22	2017-02-14	Carnivore	Aquatic invertebrate feeder	48°31'25.0"N	2°40'42.2W	BacTrac
FO130	Wildbird	Laridae	Black_backed_gull	Faeces	Larus marinus	1	22	2017-03-20	Carnivore	Oportunistic omnivorous feeder	48°31'25.0"N	2°40'42.2W	BacTrac
FO132	Wildbird	Laridae	Black_backed_gull	Faeces	Larus marinus	1	22	2017-03-20	Carnivore	Oportunistic omnivorous feeder	48°31'25.0"N	2°40'42.2W	BacTrac
FO133	Wildbird	Laridae	Black_backed_gull	Faeces	Larus marinus	1	22	2017-03-20	Carnivore	Oportunistic omnivorous feeder	48°31'25.0"N	2°40'42.2W	BacTrac
FO134	Wildbird	Haemotodidae	Oystercatcher	Faeces	Haematopus ostralegus	1	22	2017-03-20	Carnivore	Aquatic invertebrate feeder	48°31'25.0"N	2°40'42.2W	BacTrac
FO137	Wildbird	Haemotodidae	Oystercatcher	Faeces	Haematopus ostralegus	1	22	2017-03-20	Carnivore	Aquatic invertebrate feeder	48°31'25.0"N	2°40'42.2W	BacTrac
FO138	Wildbird	Haemotodidae	Oystercatcher	Faeces	Haematopus ostralegus	1	22	2017-03-20	Carnivore	Aquatic invertebrate feeder	48°31'25.0"N	2°40'42.2W	BacTrac
FO139	Wildbird	Haemotodidae	Oystercatcher	Faeces	Haematopus ostralegus	1	22	2017-03-20	Carnivore	Aquatic invertebrate feeder	48°31'25.0"N	2°40'42.2W	BacTrac
FO140	Wildbird	Haemotodidae	Oystercatcher	Faeces	Haematopus ostralegus	1	22	2017-03-20	Carnivore	Aquatic invertebrate feeder	48°31'25.0"N	2°40'42.2W	BacTrac
FO141	Wildbird	Haemotodidae	Oystercatcher	Faeces	Haematopus ostralegus	1	22	2017-03-20	Carnivore	Aquatic invertebrate feeder	48°31'25.0"N	2°40'42.2W	BacTrac
FO142	Wildbird	Haemotodidae	Oystercatcher	Faeces	Haematopus ostralegus	1	22	2017-03-20	Carnivore	Aquatic invertebrate feeder	48°31'25.0"N	2°40'42.2W	BacTrac
FO144	Wildbird	Scolopacidae	Curlew	Faeces	Numenius arquata	1	22	2017-03-20	Carnivore	shoreline-foraging invertebrate feeder	48°31'25.0"N	2°40'42.2W	BacTrac
FO146	Wildbird	Scolopacidae	Curlew	Faeces	Numenius arquata	1	22	2017-03-20	Carnivore	shoreline-foraging invertebrate feeder	48°31'25.0"N	2°40'42.2W	BacTrac
FO148	Wildbird	Scolopacidae	Curlew	Faeces	Numenius arquata	1	22	2017-03-20	Carnivore	shoreline-foraging invertebrate feeder	48°31'25.0"N	2°40'42.2W	BacTrac
FO149	Wildbird	Scolopacidae	Curlew	Faeces	Numenius arquata	1	22	2017-03-20	Carnivore	shoreline-foraging invertebrate feeder	48°31'25.0"N	2°40'42.2W	BacTrac
FO150	Wildbird	Scolopacidae	Curlew	Faeces	Numenius arquata	1	22	2017-03-20	Carnivore	shoreline-foraging invertebrate feeder	48°31'25.0"N	2°40'42.2W	BacTrac
FO151	Wildbird	Scolopacidae	Curlew	Faeces	Numenius arquata	1	22	2017-03-20	Carnivore	shoreline-foraging invertebrate feeder	48°31'25.0"N	2°40'42.2W	BacTrac
FO152	Wildbird	Scolopacidae	Curlew	Faeces	Numenius arquata	1	22	2017-03-20	Carnivore	shoreline-foraging invertebrate feeder	48°31'25.0"N	2°40'42.2W	BacTrac
FO156	Wildbird	Anatidae	Common_shelduck	Faeces	Tadorna tadorna	1	29	2017-03-27	Omnivore	Algae and aquatic invertebrate feeder	48°38'16.7"N	4°18'27.9"W	BacTrac
FO157	Wildbird	Anatidae	Common_shelduck	Faeces	Tadorna tadorna	1	29	2017-03-27	Omnivore	Algae and aquatic invertebrate feeder	48°38'16.7"N	4°18'27.9"W	BacTrac
FO158	Wildbird	Anatidae	Common_shelduck	Faeces	Tadorna tadorna	1	29	2017-03-27	Omnivore	Algae and aquatic invertebrate feeder	48°38'16.7"N	4°18'27.9"W	Project
FO160	Wildbird	Laridae	Seagull	Faeces	Larus spp.	1	29	2017-03-27	Carnivore	Oportunistic omnivorous feeder	48°38'16.7"N	4°18'27.9"W	BacTrac
FO161	Wildbird	Laridae	Seagull	Faeces	Larus spp.	1	29	2017-03-27	Carnivore	Oportunistic omnivorous feeder	48°38'16.7"N	4°18'27.9"W	BacTrac
FO162	Wildbird	Laridae	Black_backed_gull	Faeces	Larus marinus	1	29	2017-03-27	Carnivore	Oportunistic omnivorous feeder	48°39'12.3"N	4°12'51.3"W	BacTrac
FO163	Wildbird	Laridae	Black_backed_gull	Faeces	Larus marinus	1	29	2017-03-27	Carnivore	Oportunistic omnivorous feeder	48°39'12.3"N	4°12'51.3"W	BacTrac
FO165	Wildbird	Laridae	Herring_gull	Faeces	Larus argentatus	1	29	2017-03-27	Carnivore	Oportunistic omnivorous feeder	48°39'12.3"N	4°12'51.3"W	BacTrac
FO166	Wildbird	Laridae	Herring_gull	Faeces	Larus argentatus	1	29	2017-03-27	Carnivore	Oportunistic omnivorous feeder	48°39'12.3"N	4°12'51.3"W	BacTrac
FO169	Wildbird	Laridae	Seagull	Faeces	Larus spp.	1	22	2017-03-27	Carnivore	Oportunistic omnivorous feeder	48°37'48.4"N	2°18'14.1"W	BacTrac
FO171	Wildbird	Laridae	Seagull	Faeces	Larus spp.	1	22	2017-03-27	Carnivore	Oportunistic omnivorous feeder	48°37'48.4"N	2°18'14.1"W	BacTrac
FO173	Wildbird	Laridae	Seagull	Faeces	Larus spp.	1	22	2017-03-27	Carnivore	Oportunistic omnivorous feeder	48°37'48.4"N	2°18'14.1"W	BacTrac
FO175	Wildbird	Laridae	Seagull	Faeces	Larus spp.	1	22	2017-03-27	Carnivore	Oportunistic omnivorous feeder	48°37'48.4"N	2°18'14.1"W	BacTrac
FO177	Wildbird	Laridae	Seagull	Faeces	Larus spp.	1	22	2017-03-27	Carnivore	Oportunistic omnivorous feeder	48°37'48.4"N	2°18'14.1"W	BacTrac
FO178	Wildbird	Laridae	Seagull	Faeces	Larus spp.	1	22	2017-03-27	Carnivore	Oportunistic omnivorous feeder	48°37'48.4"N	2°18'14.1"W	BacTrac
FO179	Wildbird	Anatidae	Brent_goose	Faeces	Branta bernicla	1	22	2017-03-27	Herbivore	Aquatic plant-eating species	48°37'48.4"N	2°18'14.1"W	BacTrac
FO180	Wildbird	Anatidae	Brent_goose	Faeces	Branta bernicla	1	22	2017-03-27	Herbivore	Aquatic plant-eating species	48°37'48.4"N	2°18'14.1"W	BacTrac
FO181	Wildbird	Anatidae	Brent_goose	Faeces	Branta bernicla	1	22	2017-03-27	Herbivore	Aquatic plant-eating species	48°37'48.4"N	2°18'14.1"W	BacTrac
FO182	Wildbird	Anatidae	Brent_goose	Faeces	Branta bernicla	1	22	2017-03-27	Herbivore	Aquatic plant-eating species	48°37'48.4"N	2°18'14.1"W	BacTrac
FO183	Wildbird	Anatidae	Brent_goose	Faeces	Branta bernicla	1	22	2017-03-27	Herbivore	Aquatic plant-eating species	48°37'48.4"N	2°18'14.1"W	BacTrac
FO184	Wildbird	Anatidae	Brent_goose	Faeces	Branta bernicla	1	22	2017-03-27	Herbivore	Aquatic plant-eating species	48°37'48.4"N	2°18'14.1"W	BacTrac
FO185	Wildbird	Anatidae	Brent_goose	Faeces	Branta bernicla	1	22	2017-03-27	Herbivore	Aquatic plant-eating species	48°37'48.4"N	2°18'14.1"W	BacTrac
FO186	Wildbird	Anatidae	Brent_goose	Faeces	Branta bernicla	1	22	2017-03-27	Herbivore	Aquatic plant-eating species	48°37'48.4"N	2°18'14.1"W	BacTrac
FO189	Wildbird	Anatidae	Common_shelduck	Faeces	Tadorna tadorna	1	22	2017-03-27	Omnivore	Algae and aquatic invertebrate feeder	48°37'48.4"N	2°18'14.1"W	Project
FO192	Wildbird	Anatidae	Common_shelduck	Faeces	Tadorna tadorna	1	22	2017-03-27	Omnivore	Algae and aquatic invertebrate feeder	48°37'48.4"N	2°18'14.1"W	BacTrac
FO193	Wildbird	Anatidae	Common_shelduck	Faeces	Tadorna tadorna	1	22	2017-03-27	Omnivore	Algae and aquatic invertebrate feeder	48°37'48.4"N	2°18'14.1"W	BacTrac
FO194	Wildbird	Anatidae	Common_shelduck	Faeces	Tadorna tadorna	1	22	2017-03-27	Omnivore	Algae and aquatic invertebrate feeder	48°37'48.4"N	2°18'14.1"W	BacTrac
FO195	Wildbird	Anatidae	Common_shelduck	Faeces	Tadorna tadorna	1	22	2017-03-27	Omnivore	Algae and aquatic invertebrate feeder	48°37'48.4"N	2°18'14.1"W	BacTrac
FO196	Wildbird	Anatidae	Common_shelduck	Faeces	Tadorna tadorna	1	22	2017-03-27	Omnivore	Algae and aquatic invertebrate feeder	48°37'48.4"N	2°18'14.1"W	BacTrac
FO197	Wildbird	Anatidae	Common_shelduck	Faeces	Tadorna tadorna	1	22	2017-03-27	Omnivore	Algae and aquatic invertebrate feeder	48°37'48.4"N	2°18'14.1"W	BacTrac
FO199	Wildbird	Phalacrocoracidae	Great_cormorant	Faeces	Phalacrocorax carbo	1	29	2017-03-28	Carnivore	Fish-eating species	48°35'12.1"N	4°38'27.7"W	BacTrac
FO2	Wildbird	Laridae	Seagull	Faeces	Larus spp.	1	34	2016-07-29	Carnivore	Oportunistic omnivorous feeder	43°23'48.2"N	3°39'38.3"E	BacTrac
FO200	Wildbird	Phalacrocoracidae	Great_cormorant	Faeces	Phalacrocorax carbo	1	29	2017-03-28	Carnivore	Fish-eating species	48°35'12.1"N	4°38'27.7"W	BacTrac
FO201	Wildbird	Phalacrocoracidae	Great_cormorant	Faeces	Phalacrocorax carbo	1	29	2017-03-28	Carnivore	Fish-eating species	48°35'12.1"N	4°38'27.7"W	BacTrac
FO202	Wildbird	Phalacrocoracidae	Great_cormorant	Faeces	Phalacrocorax carbo	1	29	2017-03-28	Carnivore	Fish-eating species	48°35'12.1"N	4°38'27.7"W	BacTrac
FO203	Wildbird	Phalacrocoracidae	Great_cormorant	Faeces	Phalacrocorax carbo	1	29	2017-03-28	Carnivore	Fish-eating species	48°35'12.1"N	4°38'27.7"W	BacTrac
FO204	Wildbird	Phalacrocoracidae	Great_cormorant	Faeces	Phalacrocorax carbo	1	29	2017-03-28	Carnivore	Fish-eating species	48°35'12.1"N	4°38'27.7"W	BacTrac
FO205	Wildbird	Phalacrocoracidae	Great_cormorant	Faeces	Phalacrocorax carbo	1	29	2017-03-28	Carnivore	Fish-eating species	48°35'12.1"N	4°38'27.7"W	BacTrac
FO206	Wildbird	Phalacrocoracidae	Great_cormorant	Faeces	Phalacrocorax carbo	1	29	2017-03-28	Carnivore	Fish-eating species	48°35'12.1"N	4°38'27.7"W	BacTrac
FO207	Wildbird	Phalacrocoracidae	Great_cormorant	Faeces	Phalacrocorax carbo	1	29	2017-03-28	Carnivore	Fish-eating species	48°35'12.1"N	4°38'27.7"W	BacTrac
FO208	Wildbird	Phalacrocoracidae	Great_cormorant	Faeces	Phalacrocorax carbo	1	29	2017-03-28	Carnivore	Fish-eating species	48°35'12.1"N	4°38'27.7"W	BacTrac
FO209	Wildbird	Phalacrocoracidae	Great_cormorant	Faeces	Phalacrocorax carbo	1	29	2017-03-29	Carnivore	Fish-eating species	48°41'10.1"N	3°53'2.8"W	BacTrac
FO211	Wildbird	Phalacrocoracidae	Great_cormorant	Faeces	Phalacrocorax carbo	1	29	2017-03-29	Carnivore	Fish-eating species	48°41'10.1"N	3°53'2.8"W	BacTrac
FO212	Wildbird	Phalacrocoracidae	Great_cormorant	Faeces	Phalacrocorax carbo	1	29	2017-03-29	Carnivore	Fish-eating species	48°41'10.1"N	3°53'2.8"W	BacTrac
FO213	Wildbird	Phalacrocoracidae	Great_cormorant	Faeces	Phalacrocorax carbo	1	29	2017-03-29	Carnivore	Fish-eating species	48°41'10.1"N	3°53'2.8"W	Project
FO214	Wildbird	Phalacrocoracidae	Great_cormorant	Faeces	Phalacrocorax carbo	1	29	2017-03-29	Carnivore	Fish-eating species	48°41'10.1"N	3°53'2.8"W	BacTrac
FO215	Wildbird	Phalacrocoracidae	Great_cormorant	Faeces	Phalacrocorax carbo	1	29	2017-03-29	Carnivore	Fish-eating species	48°41'10.1"N	3°53'2.8"W	BacTrac
FO216	Wildbird	Phalacrocoracidae	Great_cormorant	Faeces	Phalacrocorax carbo	1	29	2017-03-29	Carnivore	Fish-eating species	48°41'10.1"N	3°53'2.8"W	BacTrac
FO217	Wildbird	Phalacrocoracidae	Great_cormorant	Faeces	Phalacrocorax carbo	1	29	2017-03-29	Carnivore	Fish-eating species	48°41'10.1"N	3°53'2.8"W	BacTrac
FO218	Wildbird	Phalacrocoracidae	Great_cormorant	Faeces	Phalacrocorax carbo	1	29	2017-03-29	Carnivore	Fish-eating species	48°41'10.1"N	3°53'2.8"W	BacTrac
FO219	Wildbird	Phalacrocoracidae	Great_cormorant	Faeces	Phalacrocorax carbo	1	17	2017-02-22	Carnivore	Fish-eating species	45°51'21.9"N	1°1'39.4"W	BacTrac
FO22	Wildbird	Anatidae	Brent_goose	Faeces	Branta bernicla	1	29	2016-12-12	Herbivore	Aquatic plant-eating species	48°39'12.3"N	4°12'51.3"W	BacTrac
FO220	Wildbird	Phalacrocoracidae	Great_cormorant	Faeces	Phalacrocorax carbo	1	17	2017-02-22	Carnivore	Fish-eating species	45°51'21.9"N	1°1'39.4"W	BacTrac
FO221	Wildbird	Anatidae	Mute_swan	Faeces	Cygnus olor	1	17	2017-02-22	Herbivore	Aquatic plant-eating species	45°51'21.9"N	1°1'39.4"W	BacTrac
FO222	Wildbird	Anatidae	Mute_swan	Faeces	Cygnus olor	1	17	2017-02-22	Herbivore	Aquatic plant-eating species	45°51'21.9"N	1°1'39.4"W	BacTrac
FO223	Wildbird	Anatidae	Mute_swan	Faeces	Cygnus olor	1	17	2017-02-22	Herbivore	Aquatic plant-eating species	45°51'21.9"N	1°1'39.4"W	BacTrac
FO226	Wildbird	Laridae	Herring_gull	Faeces	Larus argentatus	1	29	2017-04-18	Carnivore	Oportunistic omnivorous feeder	48°21'41.8"N	4°33'15.1"W	BacTrac
FO227	Wildbird	Laridae	Herring_gull	Faeces	Larus argentatus	1	29	2017-04-18	Carnivore	Oportunistic omnivorous feeder	48°21'41.8"N	4°33'15.1"W	BacTrac
FO228	Wildbird	Laridae	Herring_gull	Faeces	Larus argentatus	1	29	2017-04-18	Carnivore	Oportunistic omnivorous feeder	48°21'41.8"N	4°33'15.1"W	BacTrac
FO229	Wildbird	Laridae	Herring_gull	Faeces	Larus argentatus	1	29	2017-04-18	Carnivore	Oportunistic omnivorous feeder	48°21'41.8"N	4°33'15.1"W	BacTrac
FO23	Wildbird	Anatidae	Brent_goose	Faeces	Branta bernicla	1	29	2016-12-12	Herbivore	Aquatic plant-eating species	48°39'12.3"N	4°12'51.3"W	BacTrac
FO230	Wildbird	Laridae	Herring_gull	Faeces	Larus argentatus	1	29	2017-04-18	Carnivore	Oportunistic omnivorous feeder	48°21'41.8"N	4°33'15.1"W	BacTrac
FO231	Wildbird	Laridae	Herring_gull	Faeces	Larus argentatus	1	29	2017-04-18	Carnivore	Oportunistic omnivorous feeder	48°21'41.8"N	4°33'15.1"W	BacTrac
FO232	Wildbird	Laridae	Herring_gull	Faeces	Larus argentatus	1	29	2017-04-18	Carnivore	Oportunistic omnivorous feeder	48°21'41.8"N	4°33'15.1"W	BacTrac
FO233	Wildbird	Laridae	Herring_gull	Faeces	Larus argentatus	1	29	2017-04-18	Carnivore	Oportunistic omnivorous feeder	48°21'41.8"N	4°33'15.1"W	BacTrac
FO234	Wildbird	Laridae	Herring_gull	Faeces	Larus argentatus	1	29	2017-04-18	Carnivore	Oportunistic omnivorous feeder	48°21'41.8"N	4°33'15.1"W	Project
FO235	Wildbird	Laridae	Herring_gull	Faeces	Larus argentatus	1	29	2017-04-18	Carnivore	Oportunistic omnivorous feeder	48°21'41.8"N	4°33'15.1"W	BacTrac
FO236	Wildbird	Laridae	Herring_gull	Faeces	Larus argentatus	1	29	2017-04-18	Carnivore	Oportunistic omnivorous feeder	48°21'41.8"N	4°33'15.1"W	BacTrac
FO237	Wildbird	Laridae	Herring_gull	Faeces	Larus argentatus	1	29	2017-04-18	Carnivore	Oportunistic omnivorous feeder	48°21'41.8"N	4°33'15.1"W	BacTrac
FO238	Wildbird	Laridae	Herring_gull	Faeces	Larus argentatus	1	29	2017-04-18	Carnivore	Oportunistic omnivorous feeder	48°21'41.8"N	4°33'15.1"W	BacTrac
FO24	Wildbird	Anatidae	Brent_goose	Faeces	Branta bernicla	1	29	2016-12-12	Herbivore	Aquatic plant-eating species	48°39'12.3"N	4°12'51.3"W	BacTrac
FO259	Wildbird	Anatidae	Brent_goose	Faeces	Branta bernicla	1	33	2016-12-01	Herbivore	Aquatic plant-eating species	44°45'4.0"N	1°07'9.6" W	BacTrac
FO26	Wildbird	Anatidae	Brent_goose	Faeces	Branta bernicla	1	29	2017-01-30	Herbivore	Aquatic plant-eating species	48°38'16.7"N	4°18'27.9"W	BacTrac
FO260	Wildbird	Anatidae	Brent_goose	Faeces	Branta bernicla	1	33	2016-12-01	Herbivore	Aquatic plant-eating species	44°45'4.0"N	1°07'9.6" W	BacTrac
FO261	Wildbird	Anatidae	Brent_goose	Faeces	Branta bernicla	2	33	2016-12-01	Herbivore	Aquatic plant-eating species	44°45'4.0"N	1°07'9.6" W	BacTrac
FO262	Wildbird	Anatidae	Brent_goose	Faeces	Branta bernicla	2	33	2016-12-01	Herbivore	Aquatic plant-eating species	44°45'4.0"N	1°07'9.6" W	BacTrac
FO263	Wildbird	Anatidae	Brent_goose	Faeces	Branta bernicla	1	33	2017-02-02	Herbivore	Aquatic plant-eating species	44°38'45.5"N	1°06'43.7"W	BacTrac
FO264	Wildbird	Anatidae	Brent_goose	Faeces	Branta bernicla	1	33	2017-02-02	Herbivore	Aquatic plant-eating species	44°38'45.5"N	1°06'43.7"W	BacTrac
FO265	Wildbird	Anatidae	Brent_goose	Faeces	Branta bernicla	2	33	2017-02-02	Herbivore	Aquatic plant-eating species	44°38'45.5"N	1°06'43.7"W	BacTrac
FO266	Wildbird	Anatidae	Brent_goose	Faeces	Branta bernicla	2	33	2017-02-02	Herbivore	Aquatic plant-eating species	44°38'45.5"N	1°06'43.7"W	BacTrac
FO267	Wildbird	Anatidae	Brent_goose	Faeces	Branta bernicla	2	33	2017-02-02	Herbivore	Aquatic plant-eating species	44°38'45.5"N	1°06'43.7"W	BacTrac
FO268	Wildbird	Anatidae	Brent_goose	Faeces	Branta bernicla	2	33	2017-02-02	Herbivore	Aquatic plant-eating species	44°38'45.5"N	1°06'43.7"W	BacTrac
FO269	Wildbird	Anatidae	Brent_goose	Faeces	Branta bernicla	2	33	2017-02-02	Herbivore	Aquatic plant-eating species	44°38'45.5"N	1°06'43.7"W	BacTrac
FO27	Wildbird	Anatidae	Brent_goose	Faeces	Branta bernicla	1	29	2017-01-30	Herbivore	Aquatic plant-eating species	48°38'16.7"N	4°18'27.9"W	BacTrac
FO270	Wildbird	Anatidae	Brent_goose	Faeces	Branta bernicla	2	33	2017-02-02	Herbivore	Aquatic plant-eating species	44°38'45.5"N	1°06'43.7"W	BacTrac
FO271	Wildbird	Anatidae	Brent_goose	Faeces	Branta bernicla	2	33	2017-02-02	Herbivore	Aquatic plant-eating species	44°38'45.5"N	1°06'43.7"W	BacTrac
FO272	Wildbird	Anatidae	Brent_goose	Faeces	Branta bernicla	2	33	2017-02-02	Herbivore	Aquatic plant-eating species	44°38'45.5"N	1°06'43.7"W	Project
FO273	Wildbird	Anatidae	Brent_goose	Faeces	Branta bernicla	1	33	2017-02-15	Herbivore	Aquatic plant-eating species	44°45'4.0"N	1°07'9.6"W	BacTrac
FO274	Wildbird	Anatidae	Brent_goose	Faeces	Branta bernicla	2	33	2017-02-15	Herbivore	Aquatic plant-eating species	44°45'4.0"N	1°07'9.6"W	BacTrac
FO275	Wildbird	Anatidae	Brent_goose	Faeces	Branta bernicla	2	33	2017-02-15	Herbivore	Aquatic plant-eating species	44°45'4.0"N	1°07'9.6"W	BacTrac
FO276	Wildbird	Anatidae	Brent_goose	Faeces	Branta bernicla	2	33	2017-02-15	Herbivore	Aquatic plant-eating species	44°45'4.0"N	1°07'9.6"W	BacTrac
FO277	Wildbird	Anatidae	Brent_goose	Faeces	Branta bernicla	2	33	2017-02-15	Herbivore	Aquatic plant-eating species	44°45'4.0"N	1°07'9.6"W	BacTrac
FO278	Wildbird	Anatidae	Brent_goose	Faeces	Branta bernicla	2	33	2017-02-15	Herbivore	Aquatic plant-eating species	44°45'4.0"N	1°07'9.6"W	BacTrac
FO279	Wildbird	Anatidae	Brent_goose	Faeces	Branta bernicla	2	33	2017-02-15	Herbivore	Aquatic plant-eating species	44°45'4.0"N	1°07'9.6"W	BacTrac
FO28	Wildbird	Anatidae	Brent_goose	Faeces	Branta bernicla	1	29	2017-01-30	Herbivore	Aquatic plant-eating species	48°38'16.7"N	4°18'27.9"W	BacTrac
FO280	Wildbird	Anatidae	Brent_goose	Faeces	Branta bernicla	2	33	2017-02-15	Herbivore	Aquatic plant-eating species	44°45'4.0"N	1°07'9.6"W	BacTrac
FO281	Wildbird	Anatidae	Brent_goose	Faeces	Branta bernicla	2	33	2017-02-15	Herbivore	Aquatic plant-eating species	44°38'45.5"N	1°06'43.7"W	BacTrac
FO282	Wildbird	Anatidae	Brent_goose	Faeces	Branta bernicla	2	33	2017-02-15	Herbivore	Aquatic plant-eating species	44°38'45.5"N	1°06'43.7"W	BacTrac
FO283	Wildbird	Anatidae	Brent_goose	Faeces	Branta bernicla	2	33	2017-02-15	Herbivore	Aquatic plant-eating species	44°38'45.5"N	1°06'43.7"W	BacTrac
FO284	Wildbird	Anatidae	Brent_goose	Faeces	Branta bernicla	2	33	2017-02-15	Herbivore	Aquatic plant-eating species	44°38'45.5"N	1°06'43.7"W	BacTrac
FO285	Wildbird	Anatidae	Brent_goose	Faeces	Branta bernicla	2	33	2017-02-15	Herbivore	Aquatic plant-eating species	44°38'45.5"N	1°06'43.7"W	BacTrac
FO286	Wildbird	Anatidae	Brent_goose	Faeces	Branta bernicla	2	33	2017-02-15	Herbivore	Aquatic plant-eating species	44°38'45.5"N	1°06'43.7"W	BacTrac
FO287	Wildbird	Anatidae	Brent_goose	Faeces	Branta bernicla	2	33	2017-02-15	Herbivore	Aquatic plant-eating species	44°38'45.5"N	1°06'43.7"W	BacTrac
FO288	Wildbird	Anatidae	Brent_goose	Faeces	Branta bernicla	2	33	2017-02-15	Herbivore	Aquatic plant-eating species	44°38'45.5"N	1°06'43.7"W	BacTrac
FO289	Wildbird	Laridae	Seagull	Faeces	Larus spp.	2	29	2017-04-27	Carnivore	Oportunistic omnivorous feeder	48°38'16.7"N	4°18'27.9"W	BacTrac
FO290	Wildbird	Laridae	Seagull	Faeces	Larus spp.	2	29	2017-04-27	Carnivore	Oportunistic omnivorous feeder	48°38'16.7"N	4°18'27.9"W	BacTrac
FO291	Wildbird	Laridae	Seagull	Faeces	Larus spp.	2	29	2017-04-27	Carnivore	Oportunistic omnivorous feeder	48°38'16.7"N	4°18'27.9"W	BacTrac
FO299	Wildbird	Anatidae	Mute_swan	Faeces	Cygnus olor	1	29	2017-04-27	Herbivore	Aquatic plant-eating species	48°39'12.3"N	4°12'51.3"W	Project
FO30	Wildbird	Scolopacidae	Dunlin	Faeces	Calidris alpina	1	29	2017-01-30	Carnivore	shoreline-foraging invertebrate feeder	48°39'12.3"N	4°12'51.3"W	BacTrac
FO300	Wildbird	Anatidae	Mute_swan	Faeces	Cygnus olor	1	29	2017-04-27	Herbivore	Aquatic plant-eating species	48°39'12.3"N	4°12'51.3"W	BacTrac
FO301	Wildbird	Anatidae	Mute_swan	Faeces	Cygnus olor	1	29	2017-04-27	Herbivore	Aquatic plant-eating species	48°39'12.3"N	4°12'51.3"W	BacTrac
FO32	Wildbird	Anatidae	Common_shelduck	Faeces	Tadorna tadorna	1	29	2017-01-30	Omnivore	Algae and aquatic invertebrate feeder	48°39'12.3"N	4°12'51.3"W	BacTrac
FO33	Wildbird	Anatidae	Common_shelduck	Faeces	Tadorna tadorna	1	29	2017-01-30	Omnivore	Algae and aquatic invertebrate feeder	48°39'12.3"N	4°12'51.3"W	BacTrac
FO34	Wildbird	Anatidae	Common_shelduck	Faeces	Tadorna tadorna	1	29	2017-01-30	Omnivore	Algae and aquatic invertebrate feeder	48°39'12.3"N	4°12'51.3"W	BacTrac
FO346	Wildbird	Laridae	Black_backed_gull	Faeces	Larus marinus	2	29	2017-05-24	Carnivore	Oportunistic omnivorous feeder	48°25'41.0"N	5°0'45.1"W	BacTrac
FO347	Wildbird	Phalacrocoracidae	European_shag	Faeces	Phalacrocorax aristotelis	2	29	2017-05-18	Carnivore	Fish-eating species	48°16'24.3"N	4°38'29.9"W	BacTrac
FO348	Wildbird	Phalacrocoracidae	European_shag	Faeces	Phalacrocorax aristotelis	2	29	2017-05-18	Carnivore	Fish-eating species	48°16'24.3"N	4°38'29.9"W	BacTrac
FO349	Wildbird	Phalacrocoracidae	European_shag	Faeces	Phalacrocorax aristotelis	2	29	2017-05-18	Carnivore	Fish-eating species	48°16'24.3"N	4°38'29.9"W	BacTrac
FO351	Wildbird	Laridae	Sandwich_tern	Faeces	Thalasseus sandvicensis	2	29	2017-05-31	Carnivore	Fish-eating species and invertebrate feeder	47°46'30.5"N	4°1'45.0"W	BacTrac
FO352	Wildbird	Laridae	Sandwich_tern	Faeces	Thalasseus sandvicensis	2	29	2017-05-31	Carnivore	Fish-eating species and invertebrate feeder	47°46'30.5"N	4°1'45.0"W	BacTrac
FO353	Wildbird	Laridae	Sandwich_tern	Faeces	Thalasseus sandvicensis	2	29	2017-05-31	Carnivore	Fish-eating species and invertebrate feeder	47°46'30.5"N	4°1'45.0"W	BacTrac
FO354	Wildbird	Laridae	Black_headed_gull	Faeces	Chroicocephalus ridibundus	2	29	2017-06-19	Omnivore	Oportunistic omnivorous feeder	48°38'16.7"N	4°18'27.9"W	BacTrac
FO355	Wildbird	Laridae	Black_headed_gull	Faeces	Chroicocephalus ridibundus	2	29	2017-06-19	Omnivore	Oportunistic omnivorous feeder	48°38'16.7"N	4°18'27.9"W	BacTrac
FO356	Wildbird	Laridae	Black_headed_gull	Faeces	Chroicocephalus ridibundus	2	29	2017-06-19	Omnivore	Oportunistic omnivorous feeder	48°38'16.7"N	4°18'27.9"W	BacTrac
FO357	Wildbird	Laridae	Black_headed_gull	Faeces	Chroicocephalus ridibundus	2	29	2017-06-19	Omnivore	Oportunistic omnivorous feeder	48°38'16.7"N	4°18'27.9"W	BacTrac
FO358	Wildbird	Laridae	Black_headed_gull	Faeces	Chroicocephalus ridibundus	2	29	2017-06-19	Omnivore	Oportunistic omnivorous feeder	48°38'16.7"N	4°18'27.9"W	BacTrac
FO359	Wildbird	Anatidae	Mute_swan	Faeces	Cygnus olor	2	29	2017-06-19	Herbivore	Aquatic plant-eating species	48°38'16.7"N	4°18'27.9"W	BacTrac
FO360	Wildbird	Anatidae	Mute_swan	Faeces	Cygnus olor	2	29	2017-06-19	Herbivore	Aquatic plant-eating species	48°38'16.7"N	4°18'27.9"W	BacTrac
FO361	Wildbird	Anatidae	Brent_goose	Faeces	Branta bernicla	2	29	2017-06-19	Herbivore	Aquatic plant-eating species	48°38'16.7"N	4°18'27.9"W	Project
FO363	Wildbird	Laridae	Seagull	Faeces	Larus spp.	2	29	2017-06-19	Carnivore	Oportunistic omnivorous feeder	48°39'12.3"N	4°12'51.3"W	BacTrac
FO365	Wildbird	Laridae	Seagull	Faeces	Larus spp.	2	29	2017-06-19	Carnivore	Oportunistic omnivorous feeder	48°39'12.3"N	4°12'51.3"W	BacTrac
FO367	Wildbird	Laridae	Seagull	Faeces	Larus spp.	2	29	2017-06-19	Carnivore	Oportunistic omnivorous feeder	48°39'12.3"N	4°12'51.3"W	BacTrac
FO369	Wildbird	Laridae	Seagull	Faeces	Larus spp.	2	22	2017-07-10	Carnivore	Oportunistic omnivorous feeder	48°37'48.4"N	2°18'14.1"W	BacTrac
FO37	Wildbird	Laridae	Black_headed_gull	Faeces	Chroicocephalus ridibundus	1	29	2017-01-30	Omnivore	Oportunistic omnivorous feeder	48°39'12.3"N	4°12'51.3"W	BacTrac
FO371	Wildbird	Laridae	Seagull	Faeces	Larus spp.	2	22	2017-07-10	Carnivore	Oportunistic omnivorous feeder	48°37'48.4"N	2°18'14.1"W	BacTrac
FO373	Wildbird	Laridae	Seagull	Faeces	Larus spp.	2	22	2017-07-10	Carnivore	Oportunistic omnivorous feeder	48°37'48.4"N	2°18'14.1"W	BacTrac
FO375	Wildbird	Laridae	Seagull	Faeces	Larus spp.	2	22	2017-07-10	Carnivore	Oportunistic omnivorous feeder	48°37'48.4"N	2°18'14.1"W	BacTrac
FO377	Wildbird	Laridae	Seagull	Faeces	Larus spp.	2	22	2017-07-10	Carnivore	Oportunistic omnivorous feeder	48°37'48.4"N	2°18'14.1"W	BacTrac
FO379	Wildbird	Laridae	Gull	Faeces	Chroicocephalus spp.	2	22	2017-07-10	Omnivore	Oportunistic omnivorous feeder	48°37'48.4"N	2°18'14.1"W	BacTrac
FO38	Wildbird	Laridae	Black_headed_gull	Faeces	Chroicocephalus ridibundus	1	29	2017-01-30	Omnivore	Oportunistic omnivorous feeder	48°39'12.3"N	4°12'51.3"W	BacTrac
FO381	Wildbird	Laridae	Gull	Faeces	Chroicocephalus spp.	2	22	2017-07-10	Omnivore	Oportunistic omnivorous feeder	48°37'48.4"N	2°18'14.1"W	BacTrac
FO385	Wildbird	Laridae	Gull	Faeces	Chroicocephalus spp.	2	22	2017-07-10	Omnivore	Oportunistic omnivorous feeder	48°37'48.4"N	2°18'14.1"W	BacTrac
FO387	Wildbird	Hydrobatidae	Storm_petrel	Faeces	Hydrobates pelagicus	2	29	2017-08-23	Carnivore	Planktonophagous and fish-eating species	48°25'41.0"N	5°0'45.1"W	BacTrac
FO388	Wildbird	Scolopacidae	Curlew	Faeces	Numenius arquata	2	22	2017-09-26	Carnivore	shoreline-foraging invertebrate feeder	48°31'25.0"N	2°40'42.2W	BacTrac
FO389	Wildbird	Haemotodidae	Oystercatcher	Faeces	Haematopus ostralegus	2	22	2017-09-26	Carnivore	Aquatic invertebrate feeder	48°31'25.0"N	2°40'42.2W	BacTrac
FO390	Wildbird	Haemotodidae	Oystercatcher	Faeces	Haematopus ostralegus	2	22	2017-09-26	Carnivore	Aquatic invertebrate feeder	48°31'25.0"N	2°40'42.2W	BacTrac
FO391	Wildbird	Haemotodidae	Oystercatcher	Faeces	Haematopus ostralegus	2	22	2017-09-26	Carnivore	Aquatic invertebrate feeder	48°31'25.0"N	2°40'42.2W	BacTrac
FO392	Wildbird	Haemotodidae	Oystercatcher	Faeces	Haematopus ostralegus	2	22	2017-09-26	Carnivore	Aquatic invertebrate feeder	48°31'25.0"N	2°40'42.2W	BacTrac
FO393	Wildbird	Haemotodidae	Oystercatcher	Faeces	Haematopus ostralegus	2	22	2017-09-26	Carnivore	Aquatic invertebrate feeder	48°31'25.0"N	2°40'42.2W	BacTrac
FO394	Wildbird	Laridae	Seagull	Faeces	Larus spp.	2	22	2017-09-26	Carnivore	Oportunistic omnivorous feeder	48°31'25.0"N	2°40'42.2W	Project
FO395	Wildbird	Laridae	Seagull	Faeces	Larus spp.	2	22	2017-09-26	Carnivore	Oportunistic omnivorous feeder	48°31'25.0"N	2°40'42.2W	BacTrac
FO396	Wildbird	Laridae	Seagull	Faeces	Larus spp.	2	22	2017-09-26	Carnivore	Oportunistic omnivorous feeder	48°31'25.0"N	2°40'42.2W	BacTrac
FO397	Wildbird	Laridae	Seagull	Faeces	Larus spp.	2	22	2017-09-26	Carnivore	Oportunistic omnivorous feeder	48°31'25.0"N	2°40'42.2W	BacTrac
FO398	Wildbird	Laridae	Seagull	Faeces	Larus spp.	2	22	2017-09-26	Carnivore	Oportunistic omnivorous feeder	48°31'25.0"N	2°40'42.2W	BacTrac
FO399	Wildbird	Laridae	Seagull	Faeces	Larus spp.	2	22	2017-09-26	Carnivore	Oportunistic omnivorous feeder	48°31'25.0"N	2°40'42.2W	BacTrac
FO4	Wildbird	Anatidae	Common_shelduck	Faeces	Tadorna tadorna	1	29	2016-12-12	Omnivore	Algae and aquatic invertebrate feeder	48°38'16.7"N	4°18'27.9"W	BacTrac
FO400	Wildbird	Anatidae	Common_shelduck	Faeces	Tadorna tadorna	2	22	2017-09-26	Omnivore	Algae and aquatic invertebrate feeder	48°37'48.4"N	2°18'14.1"W	BacTrac
FO401	Wildbird	Anatidae	Common_shelduck	Faeces	Tadorna tadorna	2	22	2017-09-26	Omnivore	Algae and aquatic invertebrate feeder	48°37'48.4"N	2°18'14.1"W	BacTrac
FO402	Wildbird	Anatidae	Common_shelduck	Faeces	Tadorna tadorna	2	22	2017-09-26	Omnivore	Algae and aquatic invertebrate feeder	48°37'48.4"N	2°18'14.1"W	BacTrac
FO403	Wildbird	Anatidae	Common_shelduck	Faeces	Tadorna tadorna	2	22	2017-09-26	Omnivore	Algae and aquatic invertebrate feeder	48°37'48.4"N	2°18'14.1"W	BacTrac
FO404	Wildbird	Anatidae	Common_shelduck	Faeces	Tadorna tadorna	2	22	2017-09-26	Omnivore	Algae and aquatic invertebrate feeder	48°37'48.4"N	2°18'14.1"W	BacTrac
FO405	Wildbird	Anatidae	Common_shelduck	Faeces	Tadorna tadorna	2	22	2017-09-26	Omnivore	Algae and aquatic invertebrate feeder	48°37'48.4"N	2°18'14.1"W	BacTrac
FO406	Wildbird	Anatidae	Common_shelduck	Faeces	Tadorna tadorna	2	22	2017-09-26	Omnivore	Algae and aquatic invertebrate feeder	48°37'48.4"N	2°18'14.1"W	BacTrac
FO408	Wildbird	Anatidae	Common_shelduck	Faeces	Tadorna tadorna	2	22	2017-09-26	Omnivore	Algae and aquatic invertebrate feeder	48°37'48.4"N	2°18'14.1"W	BacTrac
FO41	Wildbird	Laridae	Seagull	Faeces	Larus spp.	1	29	2017-01-30	Carnivore	Oportunistic omnivorous feeder	48°39'12.3"N	4°12'51.3"W	BacTrac
FO410	Wildbird	Laridae	Black_headed_gull	Faeces	Chroicocephalus ridibundus	2	22	2017-09-26	Omnivore	Oportunistic omnivorous feeder	48°37'48.4"N	2°18'14.1"W	BacTrac
FO411	Wildbird	Laridae	Black_headed_gull	Faeces	Chroicocephalus ridibundus	2	22	2017-09-26	Omnivore	Oportunistic omnivorous feeder	48°37'48.4"N	2°18'14.1"W	BacTrac
FO412	Wildbird	Laridae	Black_headed_gull	Faeces	Chroicocephalus ridibundus	2	22	2017-09-26	Omnivore	Oportunistic omnivorous feeder	48°37'48.4"N	2°18'14.1"W	BacTrac
FO413	Wildbird	Laridae	Black_headed_gull	Faeces	Chroicocephalus ridibundus	2	22	2017-09-26	Omnivore	Oportunistic omnivorous feeder	48°37'48.4"N	2°18'14.1"W	BacTrac
FO416	Wildbird	Laridae	Black_headed_gull	Faeces	Chroicocephalus ridibundus	2	22	2017-09-26	Omnivore	Oportunistic omnivorous feeder	48°37'48.4"N	2°18'14.1"W	BacTrac
FO417	Wildbird	Laridae	Black_headed_gull	Faeces	Chroicocephalus ridibundus	2	22	2017-09-26	Omnivore	Oportunistic omnivorous feeder	48°37'48.4"N	2°18'14.1"W	Project
FO419	Wildbird	Laridae	Seagull	Faeces	Larus spp.	2	22	2017-09-26	Carnivore	Oportunistic omnivorous feeder	48°37'48.4"N	2°18'14.1"W	BacTrac
FO42	Wildbird	Laridae	Black_backed_gull	Faeces	Larus marinus	1	29	2017-01-30	Carnivore	Oportunistic omnivorous feeder	48°39'12.3"N	4°12'51.3"W	BacTrac
FO420	Wildbird	Laridae	Seagull	Faeces	Larus spp.	2	22	2017-09-26	Carnivore	Oportunistic omnivorous feeder	48°37'48.4"N	2°18'14.1"W	BacTrac
FO421	Wildbird	Laridae	Seagull	Faeces	Larus spp.	2	22	2017-09-26	Carnivore	Oportunistic omnivorous feeder	48°37'48.4"N	2°18'14.1"W	BacTrac
FO422	Wildbird	Laridae	Seagull	Faeces	Larus spp.	2	22	2017-09-26	Carnivore	Oportunistic omnivorous feeder	48°37'48.4"N	2°18'14.1"W	BacTrac
FO424	Wildbird	Laridae	Seagull	Faeces	Larus spp.	2	22	2017-09-26	Carnivore	Oportunistic omnivorous feeder	48°37'48.4"N	2°18'14.1"W	BacTrac
FO427	Wildbird	Laridae	Seagull	Faeces	Larus spp.	2	22	2017-09-26	Carnivore	Oportunistic omnivorous feeder	48°37'48.4"N	2°18'14.1"W	BacTrac
FO428	Wildbird	Laridae	Seagull	Faeces	Larus spp.	2	22	2017-09-26	Carnivore	Oportunistic omnivorous feeder	48°37'48.4"N	2°18'14.1"W	BacTrac
FO431	Wildbird	Anatidae	Mute_swan	Faeces	Cygnus olor	2	17	2017-10-10	Herbivore	Aquatic plant-eating species	48°48'14.9"N	1°08'12.0"W	BacTrac
FO433	Wildbird	Anatidae	Mute_swan	Faeces	Cygnus olor	2	17	2017-10-10	Herbivore	Aquatic plant-eating species	48°48'14.9"N	1°08'12.0"W	BacTrac
FO434	Wildbird	Anatidae	Mute_swan	Faeces	Cygnus olor	2	17	2017-10-10	Herbivore	Aquatic plant-eating species	48°48'14.9"N	1°08'12.0"W	BacTrac
FO435	Wildbird	Anatidae	Mute_swan	Faeces	Cygnus olor	2	17	2017-10-10	Herbivore	Aquatic plant-eating species	48°48'14.9"N	1°08'12.0"W	BacTrac
FO436	Wildbird	Laridae	Seagull	Faeces	Larus spp.	2	17	2017-10-10	Carnivore	Oportunistic omnivorous feeder	48°48'14.9"N	1°08'12.0"W	BacTrac
FO437	Wildbird	Laridae	Seagull	Faeces	Larus spp.	2	17	2017-10-10	Carnivore	Oportunistic omnivorous feeder	48°48'14.9"N	1°08'12.0"W	BacTrac
FO438	Wildbird	Laridae	Seagull	Faeces	Larus spp.	2	17	2017-10-10	Carnivore	Oportunistic omnivorous feeder	48°48'14.9"N	1°08'12.0"W	BacTrac
FO439	Wildbird	Laridae	Seagull	Faeces	Larus spp.	2	17	2017-10-10	Carnivore	Oportunistic omnivorous feeder	48°48'14.9"N	1°08'12.0"W	BacTrac
FO45	Wildbird	Anatidae	Brent_goose	Faeces	Branta bernicla	1	22	2017-01-30	Herbivore	Aquatic plant-eating species	48°37'48.4"N	2°18'14.1"W	BacTrac
FO459	Wildbird	Hydrobatidae	Storm_petrel	Faeces	Hydrobates pelagicus	2	29	2017-08-23	Carnivore	Planktonophagous and fish-eating species	48°25'41.0"N	5°0'45.1"W	BacTrac
FO46	Wildbird	Anatidae	Brent_goose	Faeces	Branta bernicla	1	22	2017-01-30	Herbivore	Aquatic plant-eating species	48°37'48.4"N	2°18'14.1"W	BacTrac
FO47	Wildbird	Anatidae	Brent_goose	Faeces	Branta bernicla	1	22	2017-01-30	Herbivore	Aquatic plant-eating species	48°37'48.4"N	2°18'14.1"W	BacTrac
FO48	Wildbird	Anatidae	Brent_goose	Faeces	Branta bernicla	1	22	2017-01-30	Herbivore	Aquatic plant-eating species	48°37'48.4"N	2°18'14.1"W	Project
FO49	Wildbird	Anatidae	Brent_goose	Faeces	Branta bernicla	1	22	2017-01-30	Herbivore	Aquatic plant-eating species	48°37'48.4"N	2°18'14.1"W	BacTrac
FO5	Wildbird	Anatidae	Common_shelduck	Faeces	Tadorna tadorna	1	29	2016-12-12	Omnivore	Algae and aquatic invertebrate feeder	48°38'16.7"N	4°18'27.9"W	BacTrac
FO50	Wildbird	Anatidae	Brent_goose	Faeces	Branta bernicla	1	22	2017-01-30	Herbivore	Aquatic plant-eating species	48°37'48.4"N	2°18'14.1"W	BacTrac
FO52	Wildbird	Anatidae	Brent_goose	Faeces	Branta bernicla	1	22	2017-01-30	Herbivore	Aquatic plant-eating species	48°37'48.4"N	2°18'14.1"W	BacTrac
FO53	Wildbird	Anatidae	Brent_goose	Faeces	Branta bernicla	1	22	2017-01-30	Herbivore	Aquatic plant-eating species	48°37'48.4"N	2°18'14.1"W	BacTrac
FO55	Wildbird	Laridae	Seagull	Faeces	Larus spp.	1	22	2017-01-30	Carnivore	Oportunistic omnivorous feeder	48°37'48.4"N	2°18'14.1"W	BacTrac
FO56	Wildbird	Laridae	Seagull	Faeces	Larus spp.	1	22	2017-01-30	Carnivore	Oportunistic omnivorous feeder	48°37'48.4"N	2°18'14.1"W	BacTrac
FO57	Wildbird	Laridae	Seagull	Faeces	Larus spp.	1	22	2017-01-30	Carnivore	Oportunistic omnivorous feeder	48°37'48.4"N	2°18'14.1"W	BacTrac
FO58	Wildbird	Laridae	Seagull	Faeces	Larus spp.	1	22	2017-01-30	Carnivore	Oportunistic omnivorous feeder	48°37'48.4"N	2°18'14.1"W	BacTrac
FO59	Wildbird	Laridae	Seagull	Faeces	Larus spp.	1	22	2017-01-30	Carnivore	Oportunistic omnivorous feeder	48°37'48.4"N	2°18'14.1"W	BacTrac
FO6	Wildbird	Anatidae	Common_shelduck	Faeces	Tadorna tadorna	1	29	2016-12-12	Omnivore	Algae and aquatic invertebrate feeder	48°38'16.7"N	4°18'27.9"W	BacTrac
FO60	Wildbird	Laridae	Seagull	Faeces	Larus spp.	1	22	2017-01-30	Carnivore	Oportunistic omnivorous feeder	48°37'48.4"N	2°18'14.1"W	BacTrac
FO62	Wildbird	Laridae	Seagull	Faeces	Larus spp.	1	22	2017-01-30	Carnivore	Oportunistic omnivorous feeder	48°37'48.4"N	2°18'14.1"W	BacTrac
FO64	Wildbird	Scolopacidae	Dunlin	Faeces	Calidris alpina	1	22	2017-01-30	Carnivore	shoreline-foraging invertebrate feeder	48°37'48.4"N	2°18'14.1"W	BacTrac
FO68	Wildbird	Scolopacidae	Dunlin	Faeces	Calidris alpina	1	22	2017-01-30	Carnivore	shoreline-foraging invertebrate feeder	48°37'48.4"N	2°18'14.1"W	BacTrac
FO7	Wildbird	Anatidae	Common_shelduck	Faeces	Tadorna tadorna	1	29	2016-12-12	Omnivore	Algae and aquatic invertebrate feeder	48°38'16.7"N	4°18'27.9"W	BacTrac
FO71	Wildbird	Scolopacidae	Dunlin	Faeces	Calidris alpina	1	22	2017-01-30	Carnivore	shoreline-foraging invertebrate feeder	48°37'48.4"N	2°18'14.1"W	BacTrac
FO72	Wildbird	Scolopacidae	Dunlin	Faeces	Calidris alpina	1	22	2017-01-30	Carnivore	shoreline-foraging invertebrate feeder	48°37'48.4"N	2°18'14.1"W	BacTrac
FO74	Wildbird	Anatidae	Brent_goose	Faeces	Branta bernicla	1	22	2017-01-31	Herbivore	Aquatic plant-eating species	48°31'25.0"N	2°40'42.2W	BacTrac
FO75	Wildbird	Anatidae	Brent_goose	Faeces	Branta bernicla	1	22	2017-01-31	Herbivore	Aquatic plant-eating species	48°31'25.0"N	2°40'42.2W	BacTrac
FO76	Wildbird	Anatidae	Brent_goose	Faeces	Branta bernicla	1	22	2017-01-31	Herbivore	Aquatic plant-eating species	48°31'25.0"N	2°40'42.2W	Project
FO77	Wildbird	Scolopacidae	Curlew	Faeces	Numenius arquata	1	22	2017-01-31	Carnivore	shoreline-foraging invertebrate feeder	48°31'25.0"N	2°40'42.2W	BacTrac
FO78	Wildbird	Scolopacidae	Curlew	Faeces	Numenius arquata	1	22	2017-01-31	Carnivore	shoreline-foraging invertebrate feeder	48°31'25.0"N	2°40'42.2W	BacTrac
FO79	Wildbird	Scolopacidae	Curlew	Faeces	Numenius arquata	1	22	2017-01-31	Carnivore	shoreline-foraging invertebrate feeder	48°31'25.0"N	2°40'42.2W	BacTrac
FO80	Wildbird	Haemotodidae	Oystercatcher	Faeces	Haematopus ostralegus	1	22	2017-01-31	Carnivore	Aquatic invertebrate feeder	48°31'25.0"N	2°40'42.2W	BacTrac
FO81	Wildbird	Haemotodidae	Oystercatcher	Faeces	Haematopus ostralegus	1	22	2017-01-31	Carnivore	Aquatic invertebrate feeder	48°31'25.0"N	2°40'42.2W	BacTrac
FO82	Wildbird	Haemotodidae	Oystercatcher	Faeces	Haematopus ostralegus	1	22	2017-01-31	Carnivore	Aquatic invertebrate feeder	48°31'25.0"N	2°40'42.2W	BacTrac
FO83	Wildbird	Haemotodidae	Oystercatcher	Faeces	Haematopus ostralegus	1	22	2017-01-31	Carnivore	Aquatic invertebrate feeder	48°31'25.0"N	2°40'42.2W	BacTrac
FO84	Wildbird	Haemotodidae	Oystercatcher	Faeces	Haematopus ostralegus	1	22	2017-01-31	Carnivore	Aquatic invertebrate feeder	48°31'25.0"N	2°40'42.2W	BacTrac
FO85	Wildbird	Haemotodidae	Oystercatcher	Faeces	Haematopus ostralegus	1	22	2017-01-31	Carnivore	Aquatic invertebrate feeder	48°31'25.0"N	2°40'42.2W	BacTrac
FO86	Wildbird	Haemotodidae	Oystercatcher	Faeces	Haematopus ostralegus	1	22	2017-01-31	Carnivore	Aquatic invertebrate feeder	48°31'25.0"N	2°40'42.2W	BacTrac
FO87	Wildbird	Haemotodidae	Oystercatcher	Faeces	Haematopus ostralegus	1	22	2017-01-31	Carnivore	Aquatic invertebrate feeder	48°31'25.0"N	2°40'42.2W	BacTrac
FO88	Wildbird	Haemotodidae	Oystercatcher	Faeces	Haematopus ostralegus	1	22	2017-01-31	Carnivore	Aquatic invertebrate feeder	48°31'25.0"N	2°40'42.2W	BacTrac
FO89	Wildbird	Anatidae	Mallard	Faeces	Anas platyrhynchos	1	22	2017-02-08	Omnivore	Aquatic invertebrate and seed feeder	48°31'25.0"N	2°40'42.2W	BacTrac
FO90	Wildbird	Anatidae	Mallard	Faeces	Anas platyrhynchos	1	22	2017-02-08	Omnivore	Aquatic invertebrate and seed feeder	48°31'25.0"N	2°40'42.2W	BacTrac
FO91	Wildbird	Anatidae	Mallard	Faeces	Anas platyrhynchos	1	22	2017-02-08	Omnivore	Aquatic invertebrate and seed feeder	48°31'25.0"N	2°40'42.2W	BacTrac
FO92	Wildbird	Anatidae	Mallard	Faeces	Anas platyrhynchos	1	22	2017-02-08	Omnivore	Aquatic invertebrate and seed feeder	48°31'25.0"N	2°40'42.2W	BacTrac
FO93	Wildbird	Anatidae	Mallard	Faeces	Anas platyrhynchos	1	22	2017-02-08	Omnivore	Aquatic invertebrate and seed feeder	48°31'25.0"N	2°40'42.2W	BacTrac
FO94	Wildbird	Anatidae	Mallard	Faeces	Anas platyrhynchos	1	22	2017-02-08	Omnivore	Aquatic invertebrate and seed feeder	48°31'25.0"N	2°40'42.2W	BacTrac
FO95	Wildbird	Anatidae	Mallard	Faeces	Anas platyrhynchos	1	22	2017-02-08	Omnivore	Aquatic invertebrate and seed feeder	48°31'25.0"N	2°40'42.2W	BacTrac
FO96	Wildbird	Anatidae	Mallard	Faeces	Anas platyrhynchos	1	22	2017-02-08	Omnivore	Aquatic invertebrate and seed feeder	48°31'25.0"N	2°40'42.2W	BacTrac
FO97	Wildbird	Anatidae	Mallard	Faeces	Anas platyrhynchos	1	22	2017-02-08	Omnivore	Aquatic invertebrate and seed feeder	48°31'25.0"N	2°40'42.2W	Project
FO98	Wildbird	Anatidae	Mallard	Faeces	Anas platyrhynchos	1	22	2017-02-08	Omnivore	Aquatic invertebrate and seed feeder	48°31'25.0"N	2°40'42.2W	BacTrac
FO99	Wildbird	Anatidae	Mallard	Faeces	Anas platyrhynchos	1	22	2017-02-08	Omnivore	Aquatic invertebrate and seed feeder	48°31'25.0"N	2°40'42.2W	BacTrac
FB10-1_	Cattle	Bovidae	Cow_feces	Faeces	Bos taurus	2	29	2017-09-07	Herbivore	Plant-eating	NA	NA	BacTrac
FB10-2	Cattle	Bovidae	Cow_feces	Faeces	Bos taurus	2	29	2017-09-07	Herbivore	Plant-eating	NA	NA	BacTrac
FB11-1	Cattle	Bovidae	Cow_feces	Faeces	Bos taurus	2	29	2017-09-07	Herbivore	Plant-eating	NA	NA	BacTrac
FB11-2_	Cattle	Bovidae	Cow_feces	Faeces	Bos taurus	2	29	2017-09-07	Herbivore	Plant-eating	NA	NA	BacTrac
FB12-1	Cattle	Bovidae	Cow_feces	Faeces	Bos taurus	2	29	2017-09-07	Herbivore	Plant-eating	NA	NA	BacTrac
FB12-2	Cattle	Bovidae	Cow_feces	Faeces	Bos taurus	2	29	2017-09-07	Herbivore	Plant-eating	NA	NA	BacTrac
FB13-1	Cattle	Bovidae	Cow_feces	Faeces	Bos taurus	2	29	2017-09-07	Herbivore	Plant-eating	NA	NA	BacTrac
FB13-2	Cattle	Bovidae	Cow_feces	Faeces	Bos taurus	2	29	2017-09-07	Herbivore	Plant-eating	NA	NA	BacTrac
FB14-1	Cattle	Bovidae	Cow_feces	Faeces	Bos taurus	2	29	2017-09-07	Herbivore	Plant-eating	NA	NA	BacTrac
FB14-2	Cattle	Bovidae	Cow_feces	Faeces	Bos taurus	2	29	2017-09-07	Herbivore	Plant-eating	NA	NA	BacTrac
FB15	Cattle	Bovidae	Cow_feces	Faeces	Bos taurus	2	22	2017-10-12	Herbivore	Plant-eating	NA	NA	BacTrac
FB16	Cattle	Bovidae	Cow_feces	Faeces	Bos taurus	2	22	2017-10-12	Herbivore	Plant-eating	NA	NA	BacTrac
FB17	Cattle	Bovidae	Cow_feces	Faeces	Bos taurus	2	22	2017-10-12	Herbivore	Plant-eating	NA	NA	BacTrac
FB18	Cattle	Bovidae	Cow_feces	Faeces	Bos taurus	2	22	2017-10-12	Herbivore	Plant-eating	NA	NA	BacTrac
FB19	Cattle	Bovidae	Cow_feces	Faeces	Bos taurus	2	22	2017-10-12	Herbivore	Plant-eating	NA	NA	BacTrac
FB20	Cattle	Bovidae	Cow_feces	Faeces	Bos taurus	2	22	2017-10-12	Herbivore	Plant-eating	NA	NA	BacTrac
FB5-1	Cattle	Bovidae	Cow_feces	Faeces	Bos taurus	2	29	2017-09-07	Herbivore	Plant-eating	NA	NA	BacTrac
FB5-2	Cattle	Bovidae	Cow_feces	Faeces	Bos taurus	2	29	2017-09-07	Herbivore	Plant-eating	NA	NA	BacTrac
FB6-1	Cattle	Bovidae	Cow_feces	Faeces	Bos taurus	2	29	2017-09-07	Herbivore	Plant-eating	NA	NA	Project
FB6-2	Cattle	Bovidae	Cow_feces	Faeces	Bos taurus	2	29	2017-09-07	Herbivore	Plant-eating	NA	NA	BacTrac
FB7-1	Cattle	Bovidae	Cow_feces	Faeces	Bos taurus	2	29	2017-09-07	Herbivore	Plant-eating	NA	NA	BacTrac
FB7-2	Cattle	Bovidae	Cow_feces	Faeces	Bos taurus	2	29	2017-09-07	Herbivore	Plant-eating	NA	NA	BacTrac
FB8-1	Cattle	Bovidae	Cow_feces	Faeces	Bos taurus	2	29	2017-09-07	Herbivore	Plant-eating	NA	NA	BacTrac
FB8-2	Cattle	Bovidae	Cow_feces	Faeces	Bos taurus	2	29	2017-09-07	Herbivore	Plant-eating	NA	NA	BacTrac
FB9-1	Cattle	Bovidae	Cow_feces	Faeces	Bos taurus	2	29	2017-09-07	Herbivore	Plant-eating	NA	NA	BacTrac
FB9-2	Cattle	Bovidae	Cow_feces	Faeces	Bos taurus	2	29	2017-09-07	Herbivore	Plant-eating	NA	NA	BacTrac
FP10	Pigs	Suidae	Pig_feces	Faeces	Sus scrofa domesticus	2	22	2017-10-12	Omnivore	Omnivorous	NA	NA	BacTrac
FP1-1	Pigs	Suidae	Pig_feces	Faeces	Sus scrofa domesticus	2	29	2017-09-07	Omnivore	Omnivorous	NA	NA	BacTrac
FP1-2	Pigs	Suidae	Pig_feces	Faeces	Sus scrofa domesticus	2	29	2017-09-07	Omnivore	Omnivorous	NA	NA	BacTrac
FP1-2	Pigs	Suidae	Pig_feces	Faeces	Sus scrofa domesticus	2	29	2017-09-07	Omnivore	Omnivorous	NA	NA	BacTrac
FP2-2	Pigs	Suidae	Pig_feces	Faeces	Sus scrofa domesticus	2	29	2017-09-07	Omnivore	Omnivorous	NA	NA	BacTrac
FP4	Pigs	Suidae	Pig_feces	Faeces	Sus scrofa domesticus	2	22	2017-10-12	Omnivore	Omnivorous	NA	NA	BacTrac
FP5	Pigs	Suidae	Pig_feces	Faeces	Sus scrofa domesticus	2	22	2017-10-12	Omnivore	Omnivorous	NA	NA	BacTrac
FP6	Pigs	Suidae	Pig_feces	Faeces	Sus scrofa domesticus	2	22	2017-10-12	Omnivore	Omnivorous	NA	NA	BacTrac
FP7	Pigs	Suidae	Pig_feces	Faeces	Sus scrofa domesticus	2	22	2017-10-12	Omnivore	Omnivorous	NA	NA	BacTrac
FP8	Pigs	Suidae	Pig_feces	Faeces	Sus scrofa domesticus	2	22	2017-10-12	Omnivore	Omnivorous	NA	NA	BacTrac
FP9	Pigs	Suidae	Pig_feces	Faeces	Sus scrofa domesticus	2	22	2017-10-12	Omnivore	Omnivorous	NA	NA	BacTrac
NA. Not available data
Wildbirds
Cattle
Pigs
Total

## Sheet: ENA_submission
Supplementary Table S1c. ENA submission of the datasets.
id	alias	instrumentModel	studyId	experimentId	sampleId
ERR11642089	run_845-phoque1	Illumina MiSeq	ERP149173	ERX11044071	ERS15965056
ERR11642090	run_846-phoque2	Illumina MiSeq	ERP149173	ERX11044072	ERS15965057
ERR11642091	run_847-phoque3	Illumina MiSeq	ERP149173	ERX11044073	ERS15965058
ERR11642092	run_848-phoque4	Illumina MiSeq	ERP149173	ERX11044074	ERS15965059
ERR11642093	run_849-phoque5	Illumina MiSeq	ERP149173	ERX11044075	ERS15965060
ERR11642094	run_Blc1-12-03-2021	Illumina MiSeq	ERP149173	ERX11044076	ERS15965061
ERR11642095	run_Blc-8-10-2015	Illumina MiSeq	ERP149173	ERX11044077	ERS15965062
ERR11642096	run_Blc-030720	Illumina MiSeq	ERP149173	ERX11044078	ERS15965063
ERR11642097	run_Blc-080620	Illumina MiSeq	ERP149173	ERX11044079	ERS15965064
ERR11642098	run_Blc-160620	Illumina MiSeq	ERP149173	ERX11044080	ERS15965065
ERR11642099	run_Blc-230620	Illumina MiSeq	ERP149173	ERX11044081	ERS15965066
ERR11642100	run_Blc-270220	Illumina MiSeq	ERP149173	ERX11044082	ERS15965067
ERR11642101	run_Blc-a-170120	Illumina MiSeq	ERP149173	ERX11044083	ERS15965068
ERR11642102	run_FPh22-a	Illumina MiSeq	ERP149173	ERX11044084	ERS15965069
ERR11642103	run_FPh23-a	Illumina MiSeq	ERP149173	ERX11044085	ERS15965070
ERR11642104	run_FPh24-a	Illumina MiSeq	ERP149173	ERX11044086	ERS15965071
ERR11642105	run_FPh25-a	Illumina MiSeq	ERP149173	ERX11044087	ERS15965072
ERR11642106	run_FPh26a	Illumina MiSeq	ERP149173	ERX11044088	ERS15965073
ERR11642107	run_FPh27a	Illumina MiSeq	ERP149173	ERX11044089	ERS15965074
ERR11642108	run_FPh28a	Illumina MiSeq	ERP149173	ERX11044090	ERS15965075
ERR11642109	run_FPh29a	Illumina MiSeq	ERP149173	ERX11044091	ERS15965076
ERR11642110	run_FPh30a	Illumina MiSeq	ERP149173	ERX11044092	ERS15965077
ERR11642111	run_FPh31a	Illumina MiSeq	ERP149173	ERX11044093	ERS15965078
ERR11642112	run_FPh32a	Illumina MiSeq	ERP149173	ERX11044094	ERS15965079
ERR11642113	run_FPh33a	Illumina MiSeq	ERP149173	ERX11044095	ERS15965080
ERR11642114	run_FPh34a	Illumina MiSeq	ERP149173	ERX11044096	ERS15965081
ERR11642115	run_FPh35a	Illumina MiSeq	ERP149173	ERX11044097	ERS15965082
ERR11642116	run_FPh36a	Illumina MiSeq	ERP149173	ERX11044098	ERS15965083
ERR11642117	run_FPh37a	Illumina MiSeq	ERP149173	ERX11044099	ERS15965084
ERR11642118	run_FPh38a	Illumina MiSeq	ERP149173	ERX11044100	ERS15965085
ERR11642119	run_FPh39a	Illumina MiSeq	ERP149173	ERX11044101	ERS15965086
ERR11642120	run_FPh40a	Illumina MiSeq	ERP149173	ERX11044102	ERS15965087
ERR11642121	run_FPh41	Illumina MiSeq	ERP149173	ERX11044103	ERS15965088
ERR11642122	run_FPh42	Illumina MiSeq	ERP149173	ERX11044104	ERS15965089
ERR11642123	run_FPh43	Illumina MiSeq	ERP149173	ERX11044105	ERS15965090
ERR11642124	run_FPh44	Illumina MiSeq	ERP149173	ERX11044106	ERS15965091
ERR11642125	run_FPh45	Illumina MiSeq	ERP149173	ERX11044107	ERS15965092
ERR11642126	run_FPh46	Illumina MiSeq	ERP149173	ERX11044108	ERS15965093
ERR11642127	run_FPh47	Illumina MiSeq	ERP149173	ERX11044109	ERS15965094
ERR11642128	run_FPh48	Illumina MiSeq	ERP149173	ERX11044110	ERS15965095
ERR11642129	run_FPh49	Illumina MiSeq	ERP149173	ERX11044111	ERS15965096
ERR11642130	run_FPh50	Illumina MiSeq	ERP149173	ERX11044112	ERS15965097
ERR11642131	run_FPh51	Illumina MiSeq	ERP149173	ERX11044113	ERS15965098
ERR11642132	run_FPh52	Illumina MiSeq	ERP149173	ERX11044114	ERS15965099
ERR11642133	run_FPh53	Illumina MiSeq	ERP149173	ERX11044115	ERS15965100
ERR11642134	run_FPh54	Illumina MiSeq	ERP149173	ERX11044116	ERS15965101
ERR11642135	run_FPh55	Illumina MiSeq	ERP149173	ERX11044117	ERS15965102
ERR11642136	run_FPh56	Illumina MiSeq	ERP149173	ERX11044118	ERS15965103
ERR11642137	run_FPh57	Illumina MiSeq	ERP149173	ERX11044119	ERS15965104
ERR11642138	run_FPh58	Illumina MiSeq	ERP149173	ERX11044120	ERS15965105
ERR11642139	run_FPh59	Illumina MiSeq	ERP149173	ERX11044121	ERS15965106
ERR11642140	run_FPh60	Illumina MiSeq	ERP149173	ERX11044122	ERS15965107
ERR11642141	run_FPh61	Illumina MiSeq	ERP149173	ERX11044123	ERS15965108
ERR11642142	run_FPh62	Illumina MiSeq	ERP149173	ERX11044124	ERS15965109
ERR11642143	run_FPh63	Illumina MiSeq	ERP149173	ERX11044125	ERS15965110
ERR11642144	run_FPh64	Illumina MiSeq	ERP149173	ERX11044126	ERS15965111
ERR11642145	run_FPh65	Illumina MiSeq	ERP149173	ERX11044127	ERS15965112
ERR11642146	run_FPh66	Illumina MiSeq	ERP149173	ERX11044128	ERS15965113
ERR11642147	run_FPh67	Illumina MiSeq	ERP149173	ERX11044129	ERS15965114
ERR11642148	run_FPh68	Illumina MiSeq	ERP149173	ERX11044130	ERS15965115
ERR11642149	run_FPh69	Illumina MiSeq	ERP149173	ERX11044131	ERS15965116
ERR11642150	run_FPh70	Illumina MiSeq	ERP149173	ERX11044132	ERS15965117
ERR11642151	run_FPh71	Illumina MiSeq	ERP149173	ERX11044133	ERS15965118
ERR11642152	run_FPh72	Illumina MiSeq	ERP149173	ERX11044134	ERS15965119
ERR11642153	run_FPh73	Illumina MiSeq	ERP149173	ERX11044135	ERS15965120
ERR11642154	run_FPh74	Illumina MiSeq	ERP149173	ERX11044136	ERS15965121
ERR11642155	run_FPh75	Illumina MiSeq	ERP149173	ERX11044137	ERS15965122
ERR11642156	run_FPh76	Illumina MiSeq	ERP149173	ERX11044138	ERS15965123
ERR11642157	run_FPh77	Illumina MiSeq	ERP149173	ERX11044139	ERS15965124
ERR11642158	run_FPh78	Illumina MiSeq	ERP149173	ERX11044140	ERS15965125
ERR11642159	run_FPh79	Illumina MiSeq	ERP149173	ERX11044141	ERS15965126
ERR11642160	run_FPh80	Illumina MiSeq	ERP149173	ERX11044142	ERS15965127
ERR11642161	run_FPh81	Illumina MiSeq	ERP149173	ERX11044143	ERS15965128
ERR11642162	run_FPh82	Illumina MiSeq	ERP149173	ERX11044144	ERS15965129
ERR11642163	run_FPh83	Illumina MiSeq	ERP149173	ERX11044145	ERS15965130
ERR11642164	run_FPh84	Illumina MiSeq	ERP149173	ERX11044146	ERS15965131
ERR11642165	run_FPh85	Illumina MiSeq	ERP149173	ERX11044147	ERS15965132
ERR11642166	run_FPh86	Illumina MiSeq	ERP149173	ERX11044148	ERS15965133
ERR11642167	run_FPh87	Illumina MiSeq	ERP149173	ERX11044149	ERS15965134
ERR11642168	run_FPh88	Illumina MiSeq	ERP149173	ERX11044150	ERS15965135
ERR11642169	run_FPh89	Illumina MiSeq	ERP149173	ERX11044151	ERS15965136
ERR11642170	run_FPh90	Illumina MiSeq	ERP149173	ERX11044152	ERS15965137
ERR11642171	run_FPh91	Illumina MiSeq	ERP149173	ERX11044153	ERS15965138
ERR11642172	run_FPh92	Illumina MiSeq	ERP149173	ERX11044154	ERS15965139
ERR11642173	run_FPh93	Illumina MiSeq	ERP149173	ERX11044155	ERS15965140
ERR11642174	run_FPh94	Illumina MiSeq	ERP149173	ERX11044156	ERS15965141
ERR11642175	run_FPh95	Illumina MiSeq	ERP149173	ERX11044157	ERS15965142
ERR11642176	run_FPh96	Illumina MiSeq	ERP149173	ERX11044158	ERS15965143
ERR11642177	run_FPh97	Illumina MiSeq	ERP149173	ERX11044159	ERS15965144
ERR11642178	run_FPh98	Illumina MiSeq	ERP149173	ERX11044160	ERS15965145
ERR11642179	run_FPh99	Illumina MiSeq	ERP149173	ERX11044161	ERS15965146
ERR11642180	run_FPh100	Illumina MiSeq	ERP149173	ERX11044162	ERS15965147
ERR11642181	run_FPh101	Illumina MiSeq	ERP149173	ERX11044163	ERS15965148
ERR11642182	run_FPh102	Illumina MiSeq	ERP149173	ERX11044164	ERS15965149
ERR11642183	run_FPh103	Illumina MiSeq	ERP149173	ERX11044165	ERS15965150
ERR11642184	run_FPh104	Illumina MiSeq	ERP149173	ERX11044166	ERS15965151
ERR11642185	run_FPh105	Illumina MiSeq	ERP149173	ERX11044167	ERS15965152
ERR11642186	run_FPh106	Illumina MiSeq	ERP149173	ERX11044168	ERS15965153
ERR11642187	run_FPh107	Illumina MiSeq	ERP149173	ERX11044169	ERS15965154
ERR11642188	run_FPh108	Illumina MiSeq	ERP149173	ERX11044170	ERS15965155
ERR11642189	run_FPh110	Illumina MiSeq	ERP149173	ERX11044171	ERS15965156
ERR11642190	run_FPh111	Illumina MiSeq	ERP149173	ERX11044172	ERS15965157
ERR11642191	run_FPh112	Illumina MiSeq	ERP149173	ERX11044173	ERS15965158
ERR11642192	run_FPh113	Illumina MiSeq	ERP149173	ERX11044174	ERS15965159
ERR11642193	run_FPh114	Illumina MiSeq	ERP149173	ERX11044175	ERS15965160
ERR11642194	run_FPh115	Illumina MiSeq	ERP149173	ERX11044176	ERS15965161
ERR11642195	run_FPh116	Illumina MiSeq	ERP149173	ERX11044177	ERS15965162
ERR11642196	run_FPh117	Illumina MiSeq	ERP149173	ERX11044178	ERS15965163
ERR11642197	run_FPh118	Illumina MiSeq	ERP149173	ERX11044179	ERS15965164
ERR11642198	run_FPh119	Illumina MiSeq	ERP149173	ERX11044180	ERS15965165
ERR11642199	run_FPh120	Illumina MiSeq	ERP149173	ERX11044181	ERS15965166
ERR11642200	run_FPh121	Illumina MiSeq	ERP149173	ERX11044182	ERS15965167
ERR11642201	run_FPh122	Illumina MiSeq	ERP149173	ERX11044183	ERS15965168
ERR11642202	run_FPh123	Illumina MiSeq	ERP149173	ERX11044184	ERS15965169
ERR11642203	run_FPh124	Illumina MiSeq	ERP149173	ERX11044185	ERS15965170
ERR11642204	run_FPh125	Illumina MiSeq	ERP149173	ERX11044186	ERS15965171
ERR11642205	run_FPh126	Illumina MiSeq	ERP149173	ERX11044187	ERS15965172
ERR11642206	run_FPh127	Illumina MiSeq	ERP149173	ERX11044188	ERS15965173
ERR11642207	run_FPh128	Illumina MiSeq	ERP149173	ERX11044189	ERS15965174
ERR11642208	run_FPh129	Illumina MiSeq	ERP149173	ERX11044190	ERS15965175
ERR11642209	run_NTC-1	Illumina MiSeq	ERP149173	ERX11044191	ERS15965176
ERR11650296	run_FPh1	Illumina MiSeq	ERP149173	ERX11052116	ERS15970868
ERR11650297	run_FPh2	Illumina MiSeq	ERP149173	ERX11052117	ERS15970869
ERR11650298	run_FPh3	Illumina MiSeq	ERP149173	ERX11052118	ERS15970870
ERR11650299	run_FPh4	Illumina MiSeq	ERP149173	ERX11052119	ERS15970871
ERR11650300	run_FPh5	Illumina MiSeq	ERP149173	ERX11052120	ERS15970872
ERR11650301	run_FPh6	Illumina MiSeq	ERP149173	ERX11052121	ERS15970873
ERR11650302	run_FPh7	Illumina MiSeq	ERP149173	ERX11052122	ERS15970874
ERR11650303	run_FPh8	Illumina MiSeq	ERP149173	ERX11052123	ERS15970875
ERR11650304	run_FPh9	Illumina MiSeq	ERP149173	ERX11052124	ERS15970876
ERR11650305	run_FPh10	Illumina MiSeq	ERP149173	ERX11052125	ERS15970877
ERR11650306	run_FPh11	Illumina MiSeq	ERP149173	ERX11052126	ERS15970878
ERR11650307	run_FPh12	Illumina MiSeq	ERP149173	ERX11052127	ERS15970879
ERR11650308	run_FPh13	Illumina MiSeq	ERP149173	ERX11052128	ERS15970880
ERR11650309	run_FPh14	Illumina MiSeq	ERP149173	ERX11052129	ERS15970881
ERR11650310	run_FPh15	Illumina MiSeq	ERP149173	ERX11052130	ERS15970882
ERR11650311	run_FPh16	Illumina MiSeq	ERP149173	ERX11052131	ERS15970883
ERR11650312	run_FPh17	Illumina MiSeq	ERP149173	ERX11052132	ERS15970884
ERR11650313	run_FPh18	Illumina MiSeq	ERP149173	ERX11052133	ERS15970885
ERR11650314	run_FPh19	Illumina MiSeq	ERP149173	ERX11052134	ERS15970886
ERR11650315	run_FPh20	Illumina MiSeq	ERP149173	ERX11052135	ERS15970887
ERR11734820	run_FPh87-A	NextSeq 500	ERP149173	ERX11135570	ERS16078207
ERR11734821	run_Fph87-B	NextSeq 500	ERP149173	ERX11135571	ERS16078208
ERR11734822	run_Fph87-C	NextSeq 500	ERP149173	ERX11135572	ERS16078209
ERR11734823	run_Fph88-A	NextSeq 500	ERP149173	ERX11135573	ERS16078210
ERR11734824	run_Fph88-B	NextSeq 500	ERP149173	ERX11135574	ERS16078211
ERR11734825	run_Fph88-C	NextSeq 500	ERP149173	ERX11135575	ERS16078212
ERR11734826	run_Fph89-A	NextSeq 500	ERP149173	ERX11135576	ERS16078213
ERR11734827	run_Fph89-B	NextSeq 500	ERP149173	ERX11135577	ERS16078214
ERR11734828	run_Fph89-C	NextSeq 500	ERP149173	ERX11135578	ERS16078215
ERR11734829	run_Fph90-A	NextSeq 500	ERP149173	ERX11135579	ERS16078216
ERR11734830	run_Fph90-B	NextSeq 500	ERP149173	ERX11135580	ERS16078217
ERR11734831	run_Fph90-C	NextSeq 500	ERP149173	ERX11135581	ERS16078218
ERR11734832	run_Fph91-A	NextSeq 500	ERP149173	ERX11135582	ERS16078219
ERR11734833	run_Fph91-B	NextSeq 500	ERP149173	ERX11135583	ERS16078220
ERR11734834	run_Fph91-C	NextSeq 500	ERP149173	ERX11135584	ERS16078221
ERR11734835	run_Fph92-A	NextSeq 500	ERP149173	ERX11135585	ERS16078222
ERR11734836	run_Fph92-B	NextSeq 500	ERP149173	ERX11135586	ERS16078223
ERR11734837	run_Fph92-C	NextSeq 500	ERP149173	ERX11135587	ERS16078224
ERR11734838	run_Fph93-A	NextSeq 500	ERP149173	ERX11135588	ERS16078225
ERR11734839	run_Fph93-B	NextSeq 500	ERP149173	ERX11135589	ERS16078226
ERR11734840	run_Fph93-C	NextSeq 500	ERP149173	ERX11135590	ERS16078227
ERR11734841	run_Fph94-A	NextSeq 500	ERP149173	ERX11135591	ERS16078228
ERR11734842	run_Fph94-B	NextSeq 500	ERP149173	ERX11135592	ERS16078229
ERR11734843	run_Fph94-C	NextSeq 500	ERP149173	ERX11135593	ERS16078230
ERR11734844	run_Fph95-A	NextSeq 500	ERP149173	ERX11135594	ERS16078231
ERR11734845	run_Fph95-B	NextSeq 500	ERP149173	ERX11135595	ERS16078232
ERR11734846	run_Fph95-C	NextSeq 500	ERP149173	ERX11135596	ERS16078233
ERR11734847	run_Fph96-A	NextSeq 500	ERP149173	ERX11135597	ERS16078234
ERR11734848	run_Fph96-B	NextSeq 500	ERP149173	ERX11135598	ERS16078235
ERR11734849	run_Fph96-C	NextSeq 500	ERP149173	ERX11135599	ERS16078236
ERR11734850	run_Fph97-A	NextSeq 500	ERP149173	ERX11135600	ERS16078237
ERR11734851	run_Fph97-B	NextSeq 500	ERP149173	ERX11135601	ERS16078238
ERR11734852	run_Fph97-C	NextSeq 500	ERP149173	ERX11135602	ERS16078239
ERR11734853	run_Fph98-A	NextSeq 500	ERP149173	ERX11135603	ERS16078240
ERR11734854	run_Fph98-B	NextSeq 500	ERP149173	ERX11135604	ERS16078241
ERR11734855	run_Fph98-C	NextSeq 500	ERP149173	ERX11135605	ERS16078242
ERR11734856	run_Fph99-A	NextSeq 500	ERP149173	ERX11135606	ERS16078243
ERR11734857	run_Fph99-B	NextSeq 500	ERP149173	ERX11135607	ERS16078244
ERR11734858	run_Fph99-C	NextSeq 500	ERP149173	ERX11135608	ERS16078245
ERR11734859	run_Fph100-A	NextSeq 500	ERP149173	ERX11135609	ERS16078246
ERR11734860	run_Fph100-B	NextSeq 500	ERP149173	ERX11135610	ERS16078247
ERR11734861	run_Fph100-C	NextSeq 500	ERP149173	ERX11135611	ERS16078248
ERR11734862	run_Fph101-A	NextSeq 500	ERP149173	ERX11135612	ERS16078249
ERR11734863	run_Fph101-B	NextSeq 500	ERP149173	ERX11135613	ERS16078250
ERR11734864	run_Fph101-C	NextSeq 500	ERP149173	ERX11135614	ERS16078251
ERR11734865	run_Fph102-A	NextSeq 500	ERP149173	ERX11135615	ERS16078252
ERR11734866	run_Fph102-B	NextSeq 500	ERP149173	ERX11135616	ERS16078253
ERR11734867	run_Fph102-C	NextSeq 500	ERP149173	ERX11135617	ERS16078254
ERR11734868	run_Fph103-A	NextSeq 500	ERP149173	ERX11135618	ERS16078255
ERR11734869	run_Fph103-B	NextSeq 500	ERP149173	ERX11135619	ERS16078256
ERR11734870	run_Fph103-C	NextSeq 500	ERP149173	ERX11135620	ERS16078257
ERR11734871	run_Fph104-A	NextSeq 500	ERP149173	ERX11135621	ERS16078258
ERR11734872	run_Fph104-B	NextSeq 500	ERP149173	ERX11135622	ERS16078259
ERR11734873	run_Fph104-C	NextSeq 500	ERP149173	ERX11135623	ERS16078260
ERR11734874	run_Fph105-A	NextSeq 500	ERP149173	ERX11135624	ERS16078261
ERR11734875	run_Fph105-B	NextSeq 500	ERP149173	ERX11135625	ERS16078262
ERR11734876	run_Fph105-C	NextSeq 500	ERP149173	ERX11135626	ERS16078263
ERR11734877	run_Fph106-A	NextSeq 500	ERP149173	ERX11135627	ERS16078264
ERR11734878	run_Fph106-B	NextSeq 500	ERP149173	ERX11135628	ERS16078265
ERR11734879	run_Fph106-C	NextSeq 500	ERP149173	ERX11135629	ERS16078266
ERR11734880	run_FPh107-A	NextSeq 500	ERP149173	ERX11135630	ERS16078267
ERR11734881	run_FPh107-B	NextSeq 500	ERP149173	ERX11135631	ERS16078268
ERR11734882	run_FPh107-C	NextSeq 500	ERP149173	ERX11135632	ERS16078269
ERR11734883	run_FPh110-A	NextSeq 500	ERP149173	ERX11135633	ERS16078270
ERR11734884	run_FPh110-B	NextSeq 500	ERP149173	ERX11135634	ERS16078271
ERR11734885	run_FPh110-C	NextSeq 500	ERP149173	ERX11135635	ERS16078272
ERR11734886	run_FPh111-A	NextSeq 500	ERP149173	ERX11135636	ERS16078273
ERR11734887	run_FPh111-B	NextSeq 500	ERP149173	ERX11135637	ERS16078274
ERR11734888	run_FPh111-C	NextSeq 500	ERP149173	ERX11135638	ERS16078275
ERR11734889	run_FPh112-A	NextSeq 500	ERP149173	ERX11135639	ERS16078276
ERR11734890	run_FPh112-B	NextSeq 500	ERP149173	ERX11135640	ERS16078277
ERR11734891	run_FPh112-C	NextSeq 500	ERP149173	ERX11135641	ERS16078278
ERR11734892	run_FPh113-A	NextSeq 500	ERP149173	ERX11135642	ERS16078279
ERR11734893	run_FPh113-B	NextSeq 500	ERP149173	ERX11135643	ERS16078280
ERR11734894	run_FPh113-C	NextSeq 500	ERP149173	ERX11135644	ERS16078281
ERR11734895	run_FPh114-A	NextSeq 500	ERP149173	ERX11135645	ERS16078282
ERR11734896	run_FPh114-B	NextSeq 500	ERP149173	ERX11135646	ERS16078283
ERR11734897	run_FPh114-C	NextSeq 500	ERP149173	ERX11135647	ERS16078284
ERR11734898	run_FPh115-A	NextSeq 500	ERP149173	ERX11135648	ERS16078285
ERR11734899	run_FPh115-B	NextSeq 500	ERP149173	ERX11135649	ERS16078286
ERR11734900	run_FPh115-C	NextSeq 500	ERP149173	ERX11135650	ERS16078287
ERR11734901	run_FPh116-A	NextSeq 500	ERP149173	ERX11135651	ERS16078288
ERR11734902	run_FPh116-B	NextSeq 500	ERP149173	ERX11135652	ERS16078289
ERR11734903	run_FPh116-C	NextSeq 500	ERP149173	ERX11135653	ERS16078290
ERR11734904	run_FPh117-A	NextSeq 500	ERP149173	ERX11135654	ERS16078291
ERR11734905	run_FPh117-B	NextSeq 500	ERP149173	ERX11135655	ERS16078292
ERR11734906	run_FPh117-C	NextSeq 500	ERP149173	ERX11135656	ERS16078293
ERR11734907	run_FPh119-A	NextSeq 500	ERP149173	ERX11135657	ERS16078294
ERR11734908	run_FPh119-B	NextSeq 500	ERP149173	ERX11135658	ERS16078295
ERR11734909	run_FPh119-C	NextSeq 500	ERP149173	ERX11135659	ERS16078296
ERR11734910	run_FPh120-A	NextSeq 500	ERP149173	ERX11135660	ERS16078297
ERR11734911	run_FPh120-B	NextSeq 500	ERP149173	ERX11135661	ERS16078298
ERR11734912	run_FPh120-C	NextSeq 500	ERP149173	ERX11135662	ERS16078299
ERR11734913	run_FPh121-A	NextSeq 500	ERP149173	ERX11135663	ERS16078300
ERR11734914	run_FPh121-B	NextSeq 500	ERP149173	ERX11135664	ERS16078301
ERR11734915	run_FPh121-C	NextSeq 500	ERP149173	ERX11135665	ERS16078302
